# Supplementary material for: The impact of DNA methylation on the cancer proteome
Source: PLoS Comput Biol. 2019 Jul 29;15(7):e1007245. doi: 10.1371/journal.pcbi.1007245 (PMC6695193; doi:10.1371/journal.pcbi.1007245)
Supplement: S1 Table — (XLSX) [file pcbi.1007245.s001.xlsx]

## Sheet: BRCA
gene.id	methylation.state	methylation.q_value	pa.validated	ge.validated	pa.r_squared	ge.r_squared	pa.p_value	pa.q_value	ge.p_value	ge.q_value
CALML5---Cluster1	hypo-methylated	3.497e-55	TRUE	TRUE	0.447849	0.491111	3.8874e-11	7.37197e-09	1.81794e-12	6.17189e-11
S100A16---Cluster1	dual-methylated	2.245e-24, 1.177e-54	TRUE	TRUE	0.447682	0.580335	3.93172e-11	7.37197e-09	1.34081e-15	2.92704e-13
SOX10---Cluster1	hyper-methylated	2.662e-51	TRUE	TRUE	0.435697	0.374148	8.81245e-11	9.86261e-09	4.36196e-09	4.35555e-08
KRT7	hyper-methylated	5.892e-60	TRUE	TRUE	0.433034	0.560502	1.05201e-10	9.86261e-09	7.52652e-15	8.5648e-13
NDRG2---Cluster2	hyper-methylated	1.415e-68	TRUE	TRUE	0.415183	0.510031	3.37885e-10	2.48815e-08	4.39524e-13	1.98958e-11
RIPK3---Cluster1	hypo-methylated	2.38e-17	TRUE	TRUE	0.412631	0.598716	3.98105e-10	2.48815e-08	2.51895e-16	8.55183e-14
NAPRT	hyper-methylated	5.777e-52	TRUE	TRUE	0.404091	0.532394	6.85833e-10	3.6741e-08	7.6458e-14	4.32625e-12
LY75---Cluster1	dual-methylated	8.686e-24, 6.004e-50	TRUE	TRUE	0.395694	0.602851	1.16239e-09	5.44869e-08	1.71142e-16	8.55183e-14
CLIC6	dual-methylated	9.716e-41, 2.164e-42	TRUE	TRUE	0.390996	0.40838	1.55679e-09	6.48663e-08	5.22367e-10	6.69221e-09
A2ML1---Cluster1	hypo-methylated	2.621e-49	TRUE	TRUE	0.366863	0.50374	6.75556e-09	2.53334e-07	7.0884e-13	3.00814e-11
LBR---Cluster2	dual-methylated	1.877e-55, 4.522e-35	TRUE	TRUE	0.362923	0.344839	8.54161e-09	2.91191e-07	2.46409e-08	1.92313e-07
CYB5R2---Cluster1	hypo-methylated	1.428e-39	TRUE	TRUE	0.334549	0.351709	4.4483e-08	1.28847e-06	1.65303e-08	1.40301e-07
TRIM2---Cluster1	dual-methylated	1.157e-65, 4.629e-07	TRUE	TRUE	0.334477	0.533021	4.46668e-08	1.28847e-06	7.27151e-14	4.32625e-12
CCND1---Cluster2	hypo-methylated	5.752e-68	TRUE	TRUE	0.322493	0.514372	8.79265e-08	2.35517e-06	3.14936e-13	1.52744e-11
RARRES1---Cluster1	hyper-methylated	1.244e-18	TRUE	TRUE	0.316277	0.295264	1.24393e-07	3.10983e-06	3.93552e-07	2.12081e-06
RBP1---Cluster1	hyper-methylated	4.847e-64	TRUE	TRUE	0.311583	0.414695	1.61339e-07	3.78137e-06	3.48671e-10	4.93225e-09
ACAP1	hypo-methylated	9.956e-47	TRUE	TRUE	0.302421	0.485032	2.66801e-07	5.68652e-06	2.83765e-12	8.75802e-11
TPRG1---Cluster1	hypo-methylated	3.873e-59	TRUE	TRUE	0.302003	0.314303	2.72953e-07	5.68652e-06	1.38794e-07	8.8907e-07
PLAT---Cluster1	hyper-methylated	2.194e-66	TRUE	TRUE	0.2995	0.419211	3.1281e-07	6.17388e-06	2.60444e-10	3.92982e-09
S100P	hypo-methylated	4.507e-66	TRUE	TRUE	0.29574	0.542989	3.83548e-07	7.19152e-06	3.24384e-14	2.75321e-12
PDZK1---Cluster1	hypo-methylated	2.788e-50	TRUE	TRUE	0.291647	0.537295	4.78331e-07	8.54162e-06	5.15501e-14	3.50025e-12
PTPN7---Cluster1	hypo-methylated	1.417e-40	TRUE	TRUE	0.286139	0.460456	6.42701e-07	1.09551e-05	1.6323e-11	3.57526e-10
CROT---Cluster2	hypo-methylated	4.36e-62	TRUE	TRUE	0.276475	0.463803	1.07383e-06	1.75081e-05	1.29212e-11	2.92449e-10
CBR1---Cluster1	hyper-methylated	3.671e-63	TRUE	TRUE	0.271479	0.407719	1.3968e-06	2.18251e-05	5.44835e-10	6.85079e-09
FADS2---Cluster1	hyper-methylated	1.684e-55	TRUE	TRUE	0.254231	0.450809	3.42113e-06	4.91799e-05	3.17621e-11	6.34309e-10
PNMT---Cluster2	hypo-methylated	2.675e-38	TRUE	TRUE	0.253879	0.253701	3.48367e-06	4.91799e-05	3.5156e-06	1.43801e-05
MAT1A---Cluster1	hyper-methylated	1.409e-66	TRUE	TRUE	0.253562	0.311349	3.54095e-06	4.91799e-05	1.63438e-07	9.99769e-07
STC2	hypo-methylated	1.129e-36	TRUE	TRUE	0.249512	0.277416	4.3577e-06	5.83621e-05	1.02174e-06	4.75179e-06
SLFN11	hyper-methylated	1.833e-65	TRUE	TRUE	0.230299	0.163295	1.15143e-05	0.000148892	0.000294435	0.000732001
VTCN1	dual-methylated	6.566e-42, 3.379e-36	TRUE	TRUE	0.228886	0.49766	1.2357e-05	0.000154462	1.11872e-12	4.46828e-11
NCALD---Cluster1	hyper-methylated	7.802e-67	TRUE	TRUE	0.223675	0.369516	1.602e-05	0.00019379	5.7638e-09	5.51214e-08
HSD17B4	hyper-methylated	2.697e-37	TRUE	TRUE	0.222642	0.303393	1.68628e-05	0.000197611	2.53012e-07	1.43163e-06
BST2---Cluster1	hypo-methylated	2.162e-67	TRUE	TRUE	0.221647	0.556401	1.77161e-05	0.000201319	1.06509e-14	1.03314e-12
EFEMP1---Cluster1	hyper-methylated	5.937e-68	TRUE	TRUE	0.219751	0.402213	1.94601e-05	0.000214634	7.72177e-10	9.36265e-09
GBP4---Cluster1	hypo-methylated	1.591e-17	TRUE	TRUE	0.216575	0.311441	2.2765e-05	0.000243911	1.62612e-07	9.99769e-07
PPP1R1B---Cluster1	hyper-methylated	1.807e-60	TRUE	TRUE	0.207756	0.226167	3.50952e-05	0.000365575	1.41522e-05	4.95326e-05
CCL5---Cluster1	hypo-methylated	3.506e-51	TRUE	TRUE	0.206943	0.270976	3.65168e-05	0.000370103	1.43422e-06	6.36493e-06
CLSTN2---Cluster2	hypo-methylated	9.459e-62	TRUE	TRUE	0.204295	0.327384	4.1548e-05	0.000410014	6.6783e-08	4.72351e-07
NMNAT3	hyper-methylated	6.612e-56	TRUE	TRUE	0.201542	0.438343	4.75006e-05	0.000432071	7.38485e-11	1.25358e-09
GALM	hyper-methylated	5.184e-54	TRUE	TRUE	0.201537	0.367046	4.75127e-05	0.000432071	6.68208e-09	6.21525e-08
CMBL---Cluster1	hyper-methylated	7.435e-39	TRUE	TRUE	0.201021	0.492944	4.8716e-05	0.000432071	1.58794e-12	5.67481e-11
PAPSS2	hypo-methylated	1.413e-43	TRUE	TRUE	0.201011	0.210732	4.874e-05	0.000432071	3.03395e-05	9.67161e-05
PIK3CD	hyper-methylated	2.546e-49	TRUE	TRUE	0.200674	0.289567	4.95442e-05	0.000432071	5.34911e-07	2.7507e-06
TRIM22	dual-methylated	6.140e-56, 9.051e-26	TRUE	TRUE	0.200034	0.219768	5.11066e-05	0.000435568	1.9444e-05	6.50368e-05
RAB38	hyper-methylated	1.096e-52	TRUE	TRUE	0.198917	0.261571	5.39487e-05	0.000449573	2.34209e-06	1.00017e-05
NCKAP1L---Cluster1	hypo-methylated	1.517e-56	TRUE	TRUE	0.197768	0.358006	5.70333e-05	0.000464674	1.14248e-08	9.81956e-08
KRT16---Cluster2	hyper-methylated	2.6e-32	TRUE	TRUE	0.197336	0.280382	5.82391e-05	0.000464674	8.73257e-07	4.17565e-06
ALDH1A3---Cluster2	dual-methylated	6.176e-53, 2.232e-30	TRUE	TRUE	0.195625	0.216146	6.32565e-05	0.000494191	2.32515e-05	7.59026e-05
PSMB8---Cluster2	hypo-methylated	6.601e-53	TRUE	TRUE	0.194389	0.347322	6.71461e-05	0.000504835	2.13405e-08	1.7671e-07
ZSCAN18	hyper-methylated	8.899e-48	TRUE	TRUE	0.194338	0.464007	6.73113e-05	0.000504835	1.27386e-11	2.92449e-10
PHYHD1---Cluster2	hyper-methylated	1.403e-65	TRUE	TRUE	0.192604	0.314042	7.31739e-05	0.000530594	1.40816e-07	8.93587e-07
SPTBN2---Cluster1	hypo-methylated	2.355e-55	TRUE	TRUE	0.19249	0.281405	7.35756e-05	0.000530594	8.27095e-07	4.01141e-06
SPART---Cluster1	hyper-methylated	3.161e-58	TRUE	TRUE	0.191117	0.245853	7.86014e-05	0.000556142	5.25186e-06	2.08539e-05
PREX1---Cluster1	hypo-methylated	1.827e-68	TRUE	TRUE	0.18985	0.235975	8.3535e-05	0.000580104	8.65986e-06	3.16132e-05
RAB34---Cluster1	hyper-methylated	5.461e-61	TRUE	TRUE	0.188418	0.475324	8.94756e-05	0.000610061	5.71799e-12	1.43797e-10
TGFBR3---Cluster1	hyper-methylated	5.724e-64	TRUE	TRUE	0.18652	0.269929	9.79927e-05	0.000654569	1.5151e-06	6.68023e-06
NPM3	hyper-methylated	9.538e-36	TRUE	TRUE	0.186202	0.329169	9.94945e-05	0.000654569	6.03773e-08	4.31539e-07
GSTM2	hyper-methylated	6.784e-59	TRUE	TRUE	0.181754	0.275993	0.000123039	0.000795511	1.10149e-06	5.08784e-06
SFRP1---Cluster1	hyper-methylated	1.531e-65	TRUE	TRUE	0.17978	0.208464	0.000135164	0.000836481	3.39018e-05	0.000107067
ITGAL	hypo-methylated	5.506e-46	TRUE	TRUE	0.179646	0.131006	0.000136025	0.000836481	0.00131466	0.00250042
LIMD1---Cluster1	hypo-methylated	3.391e-37	TRUE	TRUE	0.17964	0.107882	0.000136068	0.000836481	0.00377037	0.00605219
ALDOC---Cluster1	hyper-methylated	5.146e-64	TRUE	TRUE	0.17889	0.405635	0.000141005	0.000852853	6.21922e-10	7.67792e-09
ASRGL1---Cluster1	hyper-methylated	1.232e-65	TRUE	TRUE	0.176635	0.408558	0.000156939	0.000934161	5.1648e-10	6.69221e-09
HCLS1---Cluster1	dual-methylated	5.897e-29, 3.749e-25	TRUE	TRUE	0.175963	0.577499	0.000162026	0.000949372	1.72433e-15	2.92704e-13
PTPRC	hypo-methylated	7.264e-51	TRUE	TRUE	0.173112	0.275127	0.000185437	0.00106983	1.15296e-06	5.18449e-06
TINAGL1---Cluster1	hyper-methylated	1.524e-60	TRUE	TRUE	0.172137	0.336602	0.000194185	0.00108181	3.95643e-08	2.98491e-07
GPT---Cluster1	hyper-methylated	8.282e-64	TRUE	TRUE	0.172093	0.380529	0.00019459	0.00108181	2.9619e-09	3.17785e-08
GRAP2	hypo-methylated	2.366e-57	TRUE	TRUE	0.171922	0.244701	0.000196168	0.00108181	5.56903e-06	2.19847e-05
MAPRE3	hyper-methylated	1.489e-68	TRUE	TRUE	0.171458	0.154696	0.000200516	0.00108976	0.000440101	0.00100616
PSTPIP1---Cluster2	hyper-methylated	2.044e-68	TRUE	TRUE	0.171066	0.27992	0.000204259	0.00109424	8.94908e-07	4.24925e-06
NAV1---Cluster1	hypo-methylated	3.409e-66	TRUE	TRUE	0.169667	0.105346	0.000218195	0.00115244	0.00422935	0.00660167
CDCP1	hypo-methylated	9.822e-65	TRUE	FALSE	0.167501	0.0805025	0.000241641	0.00124683	0.0129998	0.0169097
TFCP2---Cluster1	hyper-methylated	2.394e-47	TRUE	TRUE	0.167406	0.395435	0.000242716	0.00124683	1.1813e-09	1.38294e-08
MUC1---Cluster4	hypo-methylated	1.078e-67	TRUE	TRUE	0.164453	0.232519	0.000278859	0.00140973	1.03024e-05	3.70122e-05
NCCRP1	hyper-methylated	5.647e-66	TRUE	TRUE	0.164219	0.439284	0.000281946	0.00140973	6.93332e-11	1.25178e-09
ARHGEF2---Cluster2	hyper-methylated	3.971e-53	TRUE	TRUE	0.163725	0.409468	0.00028855	0.00142377	4.87377e-10	6.61858e-09
SLPI---Cluster1	dual-methylated	1.432e-19, 3.775e-62	TRUE	TRUE	0.16238	0.234979	0.000307332	0.00149675	9.10497e-06	3.30603e-05
LTBP3---Cluster1	hyper-methylated	9.92e-56	TRUE	TRUE	0.161773	0.292664	0.000316213	0.00152025	4.52845e-07	2.42112e-06
SND1---Cluster2	hyper-methylated	1.767e-63	TRUE	FALSE	0.160103	0.0783226	0.000341922	0.00161692	0.0143458	0.0182071
CYB5R2---Cluster2	dual-methylated	2.395e-49, 7.342e-38	TRUE	TRUE	0.159915	0.225131	0.000344943	0.00161692	1.49014e-05	5.16228e-05
ACSS3---Cluster1	hyper-methylated	2.07e-32	TRUE	TRUE	0.15678	0.309864	0.000399348	0.00184883	1.77386e-07	1.07541e-06
FGF2---Cluster1	hyper-methylated	1.891e-50	TRUE	TRUE	0.155441	0.269139	0.000425071	0.00194392	1.57909e-06	6.91743e-06
ARHGAP25---Cluster1	hypo-methylated	8.226e-57	TRUE	TRUE	0.155109	0.28099	0.000431713	0.00195051	8.45492e-07	4.07155e-06
DHX40---Cluster2	hyper-methylated	4.847e-64	TRUE	FALSE	0.154392	0.0191223	0.000446368	0.00197186	0.233544	NA
SCMH1---Cluster1	hypo-methylated	4.045e-39	TRUE	TRUE	0.154364	0.206851	0.000446955	0.00197186	3.66806e-05	0.000114248
GSTP1---Cluster1	hyper-methylated	2.465e-62	TRUE	TRUE	0.154096	0.393343	0.000452556	0.00197335	1.34571e-09	1.52289e-08
NECTIN4	hypo-methylated	5.508e-31	TRUE	TRUE	0.153437	0.216703	0.000466664	0.00201148	2.2622e-05	7.42045e-05
PON3	hyper-methylated	4.522e-61	TRUE	TRUE	0.153146	0.408527	0.000473034	0.00201577	5.17521e-10	6.69221e-09
PYCARD---Cluster2	hyper-methylated	1.434e-63	TRUE	TRUE	0.152221	0.253929	0.000493823	0.00208071	3.47482e-06	1.42994e-05
KIF4A	hyper-methylated	3.676e-55	TRUE	FALSE	0.151685	0.0603273	0.000506283	0.00210951	0.0324663	0.0355916
SCUBE2	hyper-methylated	5.601e-58	TRUE	TRUE	0.151283	0.337854	0.000515827	0.00211905	3.68301e-08	2.80985e-07
CHAD	hyper-methylated	1.113e-58	TRUE	TRUE	0.151115	0.422636	0.000519874	0.00211905	2.08465e-10	3.37018e-09
AK4---Cluster1	hyper-methylated	1.36e-47	TRUE	TRUE	0.150014	0.17541	0.000547149	0.00220625	0.000166326	0.000437735
ZNF655	hyper-methylated	1.084e-49	TRUE	TRUE	0.149202	0.525926	0.000568161	0.00226616	1.27849e-13	6.67764e-12
SPDEF---Cluster1	hypo-methylated	1.827e-68	TRUE	TRUE	0.148978	0.322968	0.000574094	0.00226616	8.56149e-08	5.87197e-07
ATP8B1---Cluster1	hypo-methylated	1.069e-37	TRUE	TRUE	0.148127	0.380672	0.000597194	0.00233279	2.93625e-09	3.17785e-08
S100A2	hyper-methylated	4.027e-66	TRUE	TRUE	0.146727	0.334194	0.000637207	0.00246343	4.53931e-08	3.38702e-07
BIN2---Cluster1	hypo-methylated	1.621e-52	TRUE	TRUE	0.14577	0.41189	0.000666072	0.00253953	4.17468e-10	5.78491e-09
REEP6---Cluster1	hypo-methylated	5.843e-68	TRUE	TRUE	0.145629	0.395514	0.000670436	0.00253953	1.17549e-09	1.38294e-08
PLEKHS1	hypo-methylated	7.449e-66	TRUE	TRUE	0.145196	0.275555	0.000683997	0.00256499	1.12724e-06	5.10262e-06
FOXO1---Cluster2	hyper-methylated	2.762e-64	TRUE	FALSE	0.144592	0.0191143	0.000703389	0.00259814	0.233642	NA
PSAT1---Cluster1	hyper-methylated	1.357e-58	TRUE	TRUE	0.144467	0.242501	0.000707478	0.00259814	6.2271e-06	2.37539e-05
CRIP1	hyper-methylated	9.538e-36, 4.203e-26	TRUE	TRUE	0.14428	0.302309	0.000713624	0.00259814	2.68434e-07	1.49399e-06
LDHB---Cluster1	hyper-methylated	1.434e-63	TRUE	TRUE	0.142985	0.251508	0.00075763	0.00273184	3.93437e-06	1.57143e-05
RUNX3---Cluster3	hypo-methylated	7.821e-60	TRUE	TRUE	0.142501	0.309495	0.000774731	0.0027669	1.81034e-07	1.08781e-06
TGFB2---Cluster1	hyper-methylated	6.256e-60	TRUE	TRUE	0.142066	0.135012	0.00079047	0.00279647	0.00109385	0.00214041
CXADR---Cluster1	hypo-methylated	1.007e-66	TRUE	TRUE	0.139445	0.114185	0.00089203	0.00311352	0.00283223	0.00481976
CEACAM5	hypo-methylated	4.307e-62	TRUE	FALSE	0.139252	0.036269	0.000900006	0.00311352	0.0993819	NA
EVL---Cluster1	hypo-methylated	2.224e-58	TRUE	FALSE	0.139132	0.0779242	0.000904996	0.00311352	0.0146066	0.0185036
ISYNA1---Cluster1	hyper-methylated	2.199e-40	TRUE	TRUE	0.138502	0.134104	0.000931643	0.00312679	0.00114047	0.00221885
HSD17B8	hyper-methylated	2.029e-42	TRUE	TRUE	0.138416	0.416375	0.000935324	0.00312679	3.12891e-10	4.52028e-09
USP11---Cluster1	hyper-methylated	1.244e-59	TRUE	TRUE	0.13835	0.0974945	0.000938157	0.00312679	0.00603346	0.00882913
DAPK1---Cluster1	dual-methylated	3.439e-25, 8.645e-42	TRUE	TRUE	0.138257	0.48258	0.000942207	0.00312679	3.3911e-12	9.08916e-11
RBP5	hypo-methylated	1.36e-32	TRUE	TRUE	0.137208	0.332366	0.000988789	0.0032526	5.03661e-08	3.67727e-07
SFN---Cluster1	dual-methylated	3.436e-31, 4.962e-28	TRUE	TRUE	0.13678	0.242277	0.00100849	0.00328854	6.29843e-06	2.38918e-05
PITX1	hypo-methylated	1.798e-58	TRUE	TRUE	0.136167	0.153055	0.00103729	0.00334649	0.00047504	0.00106805
KRT10	hypo-methylated	1.177e-63	TRUE	TRUE	0.136025	0.130519	0.0010441	0.00334649	0.00134432	0.0025426
SMOC1	hyper-methylated	1.298e-61	TRUE	TRUE	0.13364	0.152191	0.00116499	0.0037023	0.000494504	0.0011045
ACADS---Cluster1	hyper-methylated	3.256e-56	TRUE	TRUE	0.133241	0.458173	0.00118653	0.00373907	1.91272e-11	4.05856e-10
PLEK---Cluster1	hypo-methylated	6.266e-55	TRUE	TRUE	0.13242	0.206858	0.00123207	0.00383069	3.66678e-05	0.000114248
PTGR1---Cluster2	hyper-methylated	1.858e-53	TRUE	TRUE	0.13235	0.291595	0.00123603	0.00383069	4.79673e-07	2.50537e-06
TNFAIP8L2---Cluster2	hypo-methylated	3.091e-46	TRUE	TRUE	0.13188	0.484396	0.00126301	0.00387244	2.97207e-12	8.77407e-11
PLCD1---Cluster1	hyper-methylated	1.992e-55	TRUE	TRUE	0.131668	0.238511	0.00127534	0.00387244	7.6206e-06	2.81217e-05
ECM1	hypo-methylated	9.813e-66	TRUE	TRUE	0.13158	0.420002	0.00128049	0.00387244	2.47428e-10	3.87391e-09
S100A14	hypo-methylated	9.574e-64	TRUE	TRUE	0.131	0.307068	0.001315	0.00394501	2.06882e-07	1.20799e-06
CD9---Cluster1	hyper-methylated	8.412e-68	TRUE	FALSE	0.130808	0.0432625	0.0013266	0.00394822	0.0713894	NA
TNFAIP8	hypo-methylated	6.283e-62	TRUE	TRUE	0.129197	0.157334	0.00142821	0.00419127	0.000389147	0.000917468
AK3---Cluster2	hyper-methylated	1.206e-34	TRUE	FALSE	0.12916	0.08642	0.00143062	0.00419127	0.00995046	0.0135607
LENG9	hyper-methylated	1.167e-35	TRUE	TRUE	0.128731	0.136784	0.001459	0.00424129	0.00100829	0.00199601
IVD	hyper-methylated	5.856e-34	TRUE	TRUE	0.127803	0.344926	0.0015223	0.00439125	2.4518e-08	1.92313e-07
PTK6	hypo-methylated	5.548e-65	TRUE	TRUE	0.126918	0.392985	0.00158518	0.00452846	1.37596e-09	1.5316e-08
TFAP2B	dual-methylated	3.996e-44, 1.693e-53	TRUE	TRUE	0.126797	0.332886	0.00159402	0.00452846	4.89002e-08	3.60905e-07
DENND2D	hypo-methylated	6.902e-69	TRUE	TRUE	0.125918	0.239627	0.00165937	0.00467867	7.20265e-06	2.67246e-05
LYZ	hyper-methylated	4.153e-58	TRUE	FALSE	0.125206	0.0730564	0.00171422	0.00479725	0.0182055	0.0220742
LIMD2---Cluster1	dual-methylated	8.244e-66, 5.909e-25	TRUE	TRUE	0.124382	0.345334	0.00177998	0.00494439	2.39454e-08	1.91732e-07
PPP1R14C---Cluster1	hyper-methylated	1.447e-22	TRUE	TRUE	0.124133	0.219059	0.00180037	0.00496426	2.01371e-05	6.6698e-05
SNX33	hyper-methylated	6.086e-38	TRUE	TRUE	0.12367	0.306956	0.00183878	0.0050274	2.08152e-07	1.20799e-06
FSTL1---Cluster1	hyper-methylated	1.777e-58	TRUE	FALSE	0.123536	0.0758037	0.00185008	0.0050274	0.0160768	0.01992
LPIN2---Cluster1	hypo-methylated	3.041e-46	TRUE	TRUE	0.12269	0.224617	0.00192287	0.00518759	1.52868e-05	5.26889e-05
VAMP5	hyper-methylated	7.978e-52	TRUE	TRUE	0.122458	0.34542	0.00194335	0.00520541	2.38266e-08	1.91732e-07
LRRFIP1---Cluster1	hypo-methylated	1.827e-68, 3.369e-08	TRUE	TRUE	0.122281	0.318664	0.00195911	0.0052104	1.08911e-07	7.25008e-07
CARD9---Cluster1	dual-methylated	9.584e-53, 4.118e-32	TRUE	TRUE	0.121422	0.364346	0.00203743	0.00538054	7.84868e-09	7.01217e-08
ARAP3	hyper-methylated	7.529e-63, 2.364e-63	TRUE	TRUE	0.121003	0.380013	0.00207665	0.00544576	3.05665e-09	3.17785e-08
ARHGAP32	hypo-methylated	1.409e-44	TRUE	TRUE	0.120707	0.155221	0.00210488	0.00548146	0.000429463	0.000985152
IL18	hypo-methylated	2.534e-64	TRUE	TRUE	0.120552	0.181764	0.0021198	0.00548223	0.00012298	0.000334015
CRAT---Cluster2	hyper-methylated	3.877e-43	TRUE	TRUE	0.120073	0.162726	0.00216658	0.00556483	0.000302388	0.000746623
GNB4---Cluster1	hyper-methylated	1.094e-61	TRUE	TRUE	0.119908	0.393944	0.00218299	0.00556884	1.29629e-09	1.49184e-08
PRTFDC1---Cluster1	hyper-methylated	1.698e-48	TRUE	TRUE	0.119757	0.150602	0.00219799	0.00556923	0.000532415	0.00117756
WFDC2---Cluster1	hyper-methylated	7.284e-49	TRUE	TRUE	0.11881	0.259142	0.00229492	0.0057758	2.65595e-06	1.11321e-05
MBNL2	hyper-methylated	6.986e-48	TRUE	TRUE	0.117632	0.106207	0.00242135	0.00605337	0.00406762	0.00640815
UBQLN2---Cluster1	hypo-methylated	4.46e-45	TRUE	FALSE	0.117284	0.0521759	0.00245999	0.00610924	0.0471842	0.0482501
ANP32E---Cluster1	hyper-methylated	3.96e-39	TRUE	TRUE	0.116825	0.244376	0.00251186	0.00619703	5.66186e-06	2.2222e-05
PKP3	hypo-methylated	1.908e-27	TRUE	TRUE	0.116385	0.128006	0.00256265	0.00628102	0.00150822	0.00282117
ATRX	hypo-methylated	1.195e-56	TRUE	FALSE	0.116211	0.0580026	0.002583	0.00628978	0.0361062	0.0387301
CD99L2---Cluster1	hypo-methylated	1.848e-48	TRUE	FALSE	0.116043	0.000132667	0.00260288	0.0062973	0.921335	NA
MGAT1	hyper-methylated	6.539e-58	TRUE	TRUE	0.115223	0.323683	0.00270171	0.0064945	8.22482e-08	5.69863e-07
GAMT	hyper-methylated	6.283e-30	TRUE	TRUE	0.115021	0.254136	0.0027267	0.00651281	3.438e-06	1.42341e-05
RFTN1---Cluster1	hyper-methylated	3.009e-54	TRUE	TRUE	0.114861	0.158113	0.00274654	0.00651868	0.000375249	0.000890888
DGKE---Cluster1	hyper-methylated	3.733e-36	TRUE	TRUE	0.113249	0.292272	0.00295526	0.00692253	4.62513e-07	2.43447e-06
ATP2A3---Cluster2	hyper-methylated	1.008e-36	TRUE	TRUE	0.11324	0.0966628	0.00295652	0.00692253	0.00626463	0.00908906
LAMC2---Cluster2	hypo-methylated	5.212e-44	TRUE	TRUE	0.113125	0.12552	0.00297207	0.00692253	0.00168983	0.00308439
RGN---Cluster1	hyper-methylated	3.948e-18, 2.514e-63	TRUE	TRUE	0.112954	0.417647	0.00299517	0.00693327	2.88216e-10	4.25432e-09
DOK2	hypo-methylated	7.752e-51	TRUE	TRUE	0.112752	0.264656	0.00302282	0.00695433	1.99522e-06	8.629e-06
ALOX5AP	hypo-methylated	3.707e-55	TRUE	FALSE	0.11242	0.017858	0.00306868	0.0070168	0.249792	NA
SEPT1	hypo-methylated	3.004e-50	TRUE	TRUE	0.111178	0.482221	0.00324673	0.00737894	3.48038e-12	9.08916e-11
SYNE1---Cluster1	hyper-methylated	4.003e-64	TRUE	FALSE	0.110596	0.0033752	0.00333354	0.00753059	0.618131	NA
CTPS1---Cluster2	hyper-methylated	2.731e-66	TRUE	TRUE	0.110083	0.160249	0.00341214	0.00762083	0.000339596	0.000825286
TCF20---Cluster1	hypo-methylated	1.818e-40	TRUE	FALSE	0.11007	0.044497	0.00341413	0.00762083	0.0673813	NA
STAT5A---Cluster1	hyper-methylated	5.416e-67	TRUE	TRUE	0.109328	0.419779	0.00353098	0.00783501	2.51034e-10	3.87391e-09
SDHAF3---Cluster1	hyper-methylated	3.959e-60	TRUE	TRUE	0.108891	0.488348	0.00360176	0.00794505	2.22723e-12	7.20137e-11
MLPH	hypo-methylated	1.44e-45	TRUE	TRUE	0.108641	0.262893	0.00364275	0.00798848	2.18679e-06	9.39764e-06
ANXA9	hypo-methylated	1.788e-64	TRUE	TRUE	0.107963	0.311526	0.00375652	0.00819009	1.61851e-07	9.99769e-07
GLRX---Cluster1	dual-methylated	7.984e-42, 4.877e-27	TRUE	TRUE	0.105475	0.224016	0.00420477	0.00911438	1.57507e-05	5.40136e-05
SLC25A35---Cluster1	hypo-methylated	3.364e-54	TRUE	TRUE	0.105284	0.110887	0.00424132	0.00914078	0.00328989	0.00543512
ITGB4---Cluster1	hyper-methylated	1.583e-28	TRUE	FALSE	0.103778	0.0712476	0.00454059	0.00972983	0.0197601	0.0236634
RAB31---Cluster2	hyper-methylated	6.101e-67	TRUE	FALSE	0.103399	0.0903792	0.00461921	0.00980793	0.00832122	0.0117466
PLCB1---Cluster2	hyper-methylated	6.525e-50	TRUE	TRUE	0.103351	0.132198	0.00462934	0.00980793	0.00124472	0.00237407
CBX2---Cluster2	hyper-methylated	1.614e-62	FALSE	TRUE	0.102773	0.191588	0.00475201	0.0100112	7.68425e-05	0.00021831
APOA1---Cluster2	hypo-methylated	2.284e-50	FALSE	TRUE	0.102615	0.148476	0.00478606	NA	0.000587597	0.00129119
MTAP	hyper-methylated	3.875e-51	FALSE	TRUE	0.102221	0.316978	0.0048723	0.0101401	1.19636e-07	7.81085e-07
GLIPR2	hyper-methylated	2.251e-58	FALSE	TRUE	0.10206	0.128587	0.00490783	0.0101401	0.0014687	0.00276247
IRF7---Cluster2	hyper-methylated	3.127e-45	FALSE	TRUE	0.102053	0.241873	0.00490931	0.0101401	6.42866e-06	2.42503e-05
XPNPEP1---Cluster1	hyper-methylated	1.177e-63	FALSE	TRUE	0.101999	0.283766	0.00492135	0.0101401	7.29458e-07	3.56332e-06
MAMDC2---Cluster1	hyper-methylated	2.044e-68	FALSE	TRUE	0.101629	0.278988	0.00500458	0.0102553	9.40205e-07	4.43333e-06
APOBEC3C	hyper-methylated	1.415e-68	FALSE	TRUE	0.101385	0.371972	0.00505999	0.010287	4.9734e-09	4.89411e-08
HDAC11---Cluster2	hypo-methylated	4.001e-66	FALSE	TRUE	0.101241	0.146376	0.00509313	0.010287	0.000647651	0.00138288
IKZF3	hyper-methylated	1.31e-34	FALSE	TRUE	0.101201	0.11095	0.00510235	0.010287	0.00328055	0.00543291
LARP1	hypo-methylated	4.83e-24	FALSE	TRUE	0.100104	0.142428	0.00536195	0.0107526	0.000777376	0.00162913
RBBP8NL---Cluster1	hypo-methylated	2.602e-49	FALSE	TRUE	0.0997751	0.22965	0.0054423	0.0108556	1.18941e-05	4.20631e-05
GYG2---Cluster1	hyper-methylated	2.507e-49	FALSE	TRUE	0.0986642	0.165284	0.0057227	0.0112948	0.000268182	0.00067194
LDHD	hyper-methylated	1.59e-60	FALSE	TRUE	0.0985119	0.43913	0.00576223	0.0113133	7.00556e-11	1.25178e-09
MGST1	dual-methylated	6.259e-58, 1.242e-24	FALSE	TRUE	0.0983345	0.142995	0.00580865	0.011345	0.000757257	0.00159682
CRISPLD1	hyper-methylated	4.527e-62	FALSE	TRUE	0.0973718	0.204529	0.00606703	0.0117883	4.10781e-05	0.000125076
S100A13---Cluster2	hypo-methylated	9.477e-18	FALSE	TRUE	0.096661	0.288029	0.00626513	0.0121059	5.80892e-07	2.94348e-06
TES	hyper-methylated	3.118e-49	FALSE	TRUE	0.0962967	0.345293	0.00636914	0.0121059	2.40019e-08	1.91732e-07
PHGDH---Cluster1	hyper-methylated	1.173e-33	FALSE	TRUE	0.0961803	0.218548	0.00640272	0.0121059	2.06525e-05	6.80732e-05
KRT80---Cluster1	hypo-methylated	1.246e-37	FALSE	TRUE	0.0961258	0.219466	0.00641852	0.0121059	1.97364e-05	6.56912e-05
BCAS1	hypo-methylated	6.536e-54	FALSE	TRUE	0.0959954	0.111043	0.00645647	0.0121059	0.00326674	0.00542327
LONP2---Cluster1	hyper-methylated	1.526e-34	FALSE	TRUE	0.0946747	0.190627	0.00685352	0.0127231	8.04734e-05	0.000226728
NAIF1---Cluster1	hypo-methylated	7.113e-64	FALSE	TRUE	0.0942357	0.316274	0.00699083	0.0128613	1.24414e-07	8.04542e-07
LCP2	hypo-methylated	5.918e-22	FALSE	TRUE	0.0942176	0.286272	0.00699654	0.0128613	6.38131e-07	3.16271e-06
DAPP1	hypo-methylated	1.608e-68, 1.932e-08	FALSE	TRUE	0.0930873	0.321641	0.0073631	0.0134691	9.2223e-08	6.19994e-07
PFKP---Cluster1	hyper-methylated	1.946e-50	FALSE	TRUE	0.0925932	0.112458	0.0075293	0.0136359	0.00306347	0.00516153
LCN2	hyper-methylated	7.513e-43	FALSE	TRUE	0.0924619	0.197863	0.00757411	0.0136359	5.67718e-05	0.000165442
HSPA2---Cluster4	hypo-methylated	4.843e-65	FALSE	TRUE	0.0923871	0.142051	0.00759972	0.0136359	0.000791006	0.00164249
HOXC10---Cluster1	hyper-methylated	8.007e-59	FALSE	TRUE	0.0921523	0.170501	0.00768079	0.0136507	0.000209783	0.000535498
TBC1D10C	hypo-methylated	7.3e-48	FALSE	TRUE	0.0914127	0.436095	0.0079417	0.0140478	8.58206e-11	1.42127e-09
PAM	hyper-methylated	6.736e-67	FALSE	TRUE	0.0910763	0.152066	0.00806329	0.0141579	0.000497394	0.00110493
CUEDC1	hypo-methylated	4.693e-43	FALSE	TRUE	0.0905644	0.232102	0.0082519	0.0143262	1.05201e-05	3.73987e-05
LGALS3BP	hyper-methylated	3.611e-65	FALSE	TRUE	0.089166	0.175325	0.00878991	0.0149828	0.000166994	0.000437795
PIK3CG	hypo-methylated	4.243e-42	FALSE	TRUE	0.0878153	0.307414	0.00934279	0.015711	2.02983e-07	1.19848e-06
HMGCS2	dual-methylated	4.869e-59, 4.210e-26	FALSE	TRUE	0.0873427	0.1528	0.00954435	0.0159783	0.00048069	0.00107719
SLC25A20	hyper-methylated	2.339e-32	FALSE	TRUE	0.0871688	0.146867	0.00961961	0.0160327	0.000633098	0.00136468
HMGN5	hypo-methylated	3.507e-52	FALSE	TRUE	0.0858093	0.132579	0.0102288	0.0168977	0.00122317	0.00234919
PC---Cluster1	hyper-methylated	5.05e-66	FALSE	TRUE	0.0856149	0.0996368	0.0103189	0.0169719	0.00547645	0.00811901
DOCK8---Cluster2	hypo-methylated	3.868e-49	FALSE	TRUE	0.0849332	0.152042	0.0106416	0.0172923	0.000497952	0.00110493
HSPA2---Cluster3	hyper-methylated	1.234e-58	FALSE	TRUE	0.0849115	0.142212	0.0106521	0.0172923	0.000785135	0.00164033
SCOC---Cluster2	hypo-methylated	1.033e-67	FALSE	TRUE	0.0846086	0.111454	0.0107988	0.01738	0.00320632	0.00534912
SELENBP1	hypo-methylated	5.564e-67	FALSE	TRUE	0.083172	0.233699	0.0115228	0.0183874	9.70994e-06	3.50694e-05
GSTA4	hyper-methylated	4.306e-48	FALSE	TRUE	0.0823749	0.168312	0.0119452	0.0189007	0.000232586	0.000587086
ST5---Cluster1	hyper-methylated	3.11e-58	FALSE	TRUE	0.0820549	0.200487	0.0121192	0.0190953	4.99969e-05	0.000148244
ANXA6	hyper-methylated	1.529e-47	FALSE	TRUE	0.0816258	0.205005	0.0123564	0.0193877	4.01366e-05	0.00012276
PLEK2---Cluster1	dual-methylated	6.639e-50, 5.436e-29	FALSE	TRUE	0.0811737	0.140991	0.0126114	0.0197053	0.000830646	0.00169372
CCND1---Cluster4	hypo-methylated	8.414e-60	FALSE	TRUE	0.0808962	0.11228	0.0127705	0.0197076	0.00308827	0.00517762
ABCB6	hyper-methylated	1.448e-38	FALSE	TRUE	0.0806558	0.156303	0.01291	0.0198412	0.000408336	0.000947425
KRT8---Cluster1	hypo-methylated	2.59e-34	FALSE	TRUE	0.0803063	0.176806	0.0131155	0.0200748	0.000155677	0.000414528
WNK2---Cluster1	hyper-methylated	2.149e-59	FALSE	TRUE	0.0787821	0.370005	0.0140509	0.0212463	5.59711e-09	5.4292e-08
APOD	dual-methylated	2.520e-51, 8.800e-27	FALSE	TRUE	0.0776345	0.190737	0.0147992	0.0221988	8.00474e-05	0.000226468
PUF60---Cluster2	dual-methylated	5.734e-38, 7.728e-25	FALSE	TRUE	0.0773599	0.101436	0.0149841	0.0223866	0.00504845	0.0075671
GSPT2---Cluster2	hyper-methylated	1.122e-39	FALSE	TRUE	0.0771581	0.289432	0.0151215	0.0225022	5.38797e-07	2.7507e-06
C15orf48	hyper-methylated	6.667e-33	FALSE	TRUE	0.0770381	0.110669	0.0152038	0.0225352	0.00332251	0.00546244
INSR---Cluster1	hyper-methylated	2.148e-56	FALSE	TRUE	0.0766357	0.150285	0.015483	0.0228588	0.000540288	0.00119109
RBM3	hypo-methylated	6.26e-58	FALSE	TRUE	0.0762109	0.105629	0.0157834	0.0230791	0.00417564	0.00654795
CHRD	hyper-methylated	5.949e-39	FALSE	TRUE	0.0762097	0.119072	0.0157842	0.0230791	0.00226767	0.00397868
NOTCH3---Cluster1	dual-methylated	7.067e-50, 7.439e-32	FALSE	TRUE	0.076164	0.21175	0.0158169	0.0230791	2.88623e-05	9.27898e-05
AZGP1---Cluster1	hypo-methylated	1.582e-51	FALSE	TRUE	0.0760663	0.121632	0.0158869	0.0230915	0.00201802	0.00355905
CD40	hyper-methylated	2.971e-67	FALSE	TRUE	0.0750138	0.241286	0.0166618	0.023912	6.6229e-06	2.4845e-05
ECI2---Cluster2	hyper-methylated	4.263e-29	FALSE	TRUE	0.0748704	0.122222	0.0167703	0.023912	0.00196444	0.00350093
CDH13---Cluster1	hyper-methylated	1.469e-65	FALSE	TRUE	0.0747004	0.0973507	0.0168997	0.0240053	0.00607281	0.0088676
CAMKK1	hyper-methylated	1.602e-58	FALSE	TRUE	0.0742559	0.318071	0.0172432	0.0242179	1.12571e-07	7.42092e-07
CDC42BPA	hyper-methylated	2.389e-57	FALSE	TRUE	0.0734149	0.163226	0.0179124	0.0248783	0.000295388	0.000732001
THNSL2---Cluster1	hyper-methylated	4.013e-52	FALSE	TRUE	0.0730089	0.329177	0.0182447	0.0251964	6.03501e-08	4.31539e-07
HTATIP2---Cluster2	hypo-methylated	2.894e-61	FALSE	TRUE	0.0729713	0.297007	0.0182758	0.0251964	3.5813e-07	1.97699e-06
LCP1---Cluster1	hypo-methylated	2.378e-42	FALSE	TRUE	0.0727618	0.368305	0.01845	0.0253109	6.19749e-09	5.84457e-08
TAGLN	hyper-methylated	8.129e-68	FALSE	TRUE	0.0727094	0.306421	0.0184938	0.0253109	2.14361e-07	1.23348e-06
CYP4X1---Cluster1	hyper-methylated	2.568e-47	FALSE	TRUE	0.0719978	0.135471	0.0190997	0.025857	0.00107104	0.00210793
ARFGAP3---Cluster1	hyper-methylated	1.123e-57	FALSE	TRUE	0.0712695	0.138007	0.0197405	0.0264465	0.000953103	0.00189227
STAT6---Cluster1	hyper-methylated	1.364e-36	FALSE	TRUE	0.0712625	0.313165	0.0197467	0.0264465	1.47826e-07	9.29388e-07
PRDM15---Cluster2	hyper-methylated	3.189e-46	FALSE	TRUE	0.0710953	0.156277	0.019897	0.0265529	0.00040883	0.000947425
AOAH	dual-methylated	2.038e-37, 1.680e-40	FALSE	TRUE	0.0708555	0.221899	0.0201144	0.0267479	1.7496e-05	5.91033e-05
TFF1---Cluster1	hypo-methylated	1.827e-68	FALSE	TRUE	0.0695207	0.274338	0.0213694	0.0281176	1.20193e-06	5.36914e-06
IDO1	hypo-methylated	8.87e-48	FALSE	TRUE	0.068533	0.198098	0.0223487	0.0292013	5.61298e-05	0.000164927
DOPEY2	dual-methylated	4.049e-58, 1.910e-37	FALSE	TRUE	0.0680579	0.127643	0.0228359	0.0296314	0.00153354	0.00286064
UCHL1---Cluster1	hyper-methylated	7.987e-28	FALSE	TRUE	0.0676467	0.109704	0.0232663	0.0300857	0.00347128	0.00565227
GP2---Cluster1	hypo-methylated	1.469e-65	FALSE	TRUE	0.066908	0.0971209	0.02406	0.0306386	0.00613623	0.00894099
PDHX---Cluster1	hypo-methylated	1.22e-45	FALSE	TRUE	0.0668777	0.156768	0.0240932	0.0306386	0.000399559	0.000935519
NUDT8	hyper-methylated	3.726e-44	FALSE	TRUE	0.0668335	0.15318	0.0241415	0.0306386	0.000472279	0.00106537
DOCK2	hyper-methylated	1.507e-68	FALSE	TRUE	0.0667948	0.114748	0.024184	0.0306386	0.00276069	0.00472168
KAT6B	hypo-methylated	6.107e-58	FALSE	TRUE	0.0664208	0.379014	0.0245986	0.0309222	3.24827e-09	3.2919e-08
TCL1A---Cluster1	hyper-methylated	2.862e-58	FALSE	TRUE	0.06637	0.187971	0.0246553	0.0309222	9.14108e-05	0.000253339
RBBP7---Cluster1	hypo-methylated	7.81e-53	FALSE	TRUE	0.0659581	0.126521	0.0251212	0.0314015	0.00161425	0.00296237
RASAL1	hyper-methylated	1.264e-50	FALSE	TRUE	0.065446	0.290208	0.025713	0.0320345	5.16801e-07	2.67869e-06
WIPF1	hypo-methylated	5.495e-41	FALSE	TRUE	0.0652655	0.170331	0.0259249	0.0320853	0.00021147	0.000537783
RBP1---Cluster2	hyper-methylated	1.165e-47	FALSE	TRUE	0.0645906	0.106041	0.0267331	0.0327611	0.0040983	0.00644154
ALOX15B---Cluster1	hyper-methylated	1.987e-64	FALSE	TRUE	0.0643045	0.117243	0.0270833	0.0330822	0.00246463	0.00428001
TUBB3---Cluster1	hyper-methylated	6.607e-55	FALSE	TRUE	0.063745	0.106775	0.027782	0.0338254	0.00396427	0.00632902
BNIPL	hypo-methylated	2.813e-66, 1.867e-07	FALSE	TRUE	0.0631969	0.540808	0.0284841	0.0344066	3.87608e-14	2.92429e-12
STON2---Cluster1	hypo-methylated	3.611e-65	FALSE	TRUE	0.0626775	0.261184	0.0291661	0.0346835	2.38957e-06	1.01407e-05
CSTA	hyper-methylated	7.802e-67	FALSE	TRUE	0.0626194	0.153986	0.0292435	0.0346835	0.00045488	0.00103299
EFS---Cluster1	hyper-methylated	1.168e-33	FALSE	TRUE	0.0625627	0.302359	0.0293191	0.0346835	2.67705e-07	1.49399e-06
CGAS---Cluster1	hyper-methylated	1.984e-42	FALSE	TRUE	0.0623532	0.147144	0.0296003	0.0349061	0.000625035	0.00136025
PLEKHA4---Cluster1	hyper-methylated	1.345e-61	FALSE	TRUE	0.0622668	0.283775	0.0297171	0.0349339	7.29099e-07	3.56332e-06
NUDT12	hyper-methylated	2.551e-29	FALSE	TRUE	0.0619765	0.277671	0.030113	0.0352886	1.00806e-06	4.7205e-06
COL2A1---Cluster1	hyper-methylated	6.744e-58	FALSE	TRUE	0.0617763	0.158155	0.0303891	0.0355013	0.000374511	0.000890888
SERPINA6---Cluster1	hypo-methylated	1.434e-63	FALSE	TRUE	0.061255	0.322562	0.0311204	NA	8.75886e-08	5.94726e-07
RIN1---Cluster2	hyper-methylated	4.525e-56	FALSE	TRUE	0.0610824	0.140057	0.0313664	0.0363908	0.000867205	0.00175248
HSD3B7---Cluster1	hyper-methylated	9.927e-46	FALSE	TRUE	0.0610299	0.114509	0.0314417	0.0363908	0.00279092	0.0047614
FBXO44---Cluster1	hyper-methylated	1.946e-25	FALSE	TRUE	0.0608536	0.140069	0.0316955	0.0365718	0.000866722	0.00175248
ARHGDIB---Cluster1	dual-methylated	3.452e-64, 8.405e-12	FALSE	TRUE	0.0606813	0.339326	0.0319458	0.0367474	3.38512e-08	2.61193e-07
CASP10	hyper-methylated	6.828e-15	FALSE	TRUE	0.0603584	0.184477	0.0324203	0.0370966	0.000108047	0.000295821
ESR1---Cluster3	hypo-methylated	1.842e-67	FALSE	TRUE	0.0602896	0.10213	0.0325222	0.0370966	0.0048923	0.00741826
BCL2---Cluster6	hyper-methylated	1.627e-27	FALSE	TRUE	0.0602735	0.223292	0.0325461	0.0370966	1.63271e-05	5.56123e-05
FCGRT---Cluster2	hyper-methylated	1.083e-35, 2.001e-67	FALSE	TRUE	0.0596296	0.379956	0.0335175	0.037973	3.0671e-09	3.17785e-08
PTK7---Cluster1	hyper-methylated	2.156e-51	FALSE	TRUE	0.0595211	0.106534	0.0336841	0.0380468	0.00400781	0.00634552
JOSD2---Cluster2	hyper-methylated	3.084e-61	FALSE	TRUE	0.0590132	0.126563	0.0344752	0.0387019	0.00161117	0.00296237
LGALS8	hypo-methylated	1.827e-68	FALSE	TRUE	0.0589508	0.154588	0.0345737	0.0387019	0.000442306	0.0010078
C2CD2	hyper-methylated	2.914e-43	FALSE	TRUE	0.0583994	0.199533	0.0354567	0.0394548	5.23621e-05	0.000154582
PHLDB1---Cluster1	hyper-methylated	2.931e-50	FALSE	TRUE	0.0579525	0.0949468	0.0361891	0.0400322	0.00676978	0.00975941
GNL1	hyper-methylated	1.174e-64	FALSE	TRUE	0.0573001	0.162132	0.0372865	0.0410811	0.000310932	0.000762177
ALDH1A3---Cluster3	hypo-methylated	2.163e-64	FALSE	TRUE	0.0571952	0.112359	0.037466	0.0410811	0.00307726	0.00517193
FLT1---Cluster1	hyper-methylated	8.533e-28	FALSE	TRUE	0.0557886	0.105522	0.0399616	0.0431862	0.00419578	0.00656436
TRIR	hyper-methylated	4.96e-61	FALSE	TRUE	0.0555045	0.145025	0.0404859	0.0436271	0.000689433	0.00146748
CTSK---Cluster1	hyper-methylated	2.278e-54	FALSE	TRUE	0.0553583	0.157085	0.0407586	0.043795	0.000393702	0.000924995
TMEM173	hyper-methylated	4.776e-10	FALSE	TRUE	0.0549902	0.113032	0.0414533	0.0442877	0.00298463	0.0050412
RIN2	hyper-methylated	1.07e-58	FALSE	TRUE	0.0538119	0.155374	0.0437602	0.0462256	0.000426409	0.000981464
HSD17B12---Cluster1	hyper-methylated	2.313e-41	FALSE	TRUE	0.0536234	0.242845	0.0441413	0.0464972	6.11951e-06	2.34754e-05
CDK18---Cluster1	hypo-methylated	1.509e-45	FALSE	TRUE	0.0533092	0.232134	0.0447841	0.0469107	1.05034e-05	3.73987e-05
HENMT1---Cluster1	hyper-methylated	1.04e-55	FALSE	TRUE	0.0528975	0.560437	0.0456411	0.0476752	7.5683e-15	8.5648e-13
MMP7	hyper-methylated	1.507e-67	FALSE	TRUE	0.0510948	0.157387	0.0495975	0.0506787	0.000388193	0.000917468
CD44---Cluster1	hyper-methylated	1.9e-44	FALSE	TRUE	0.0510859	0.347332	0.0496179	0.0506787	2.13276e-08	1.7671e-07
ALDH2---Cluster1	hyper-methylated	2.293e-45	FALSE	TRUE	0.0509294	0.187221	0.0499779	0.0506787	9.47551e-05	0.000261539
EMC8---Cluster2	dual-methylated	1.672e-29, 1.686e-28	FALSE	TRUE	0.0509185	0.275639	0.050003	0.0506787	1.12228e-06	5.10262e-06
CCDC9B	hyper-methylated	1.691e-65	FALSE	TRUE	0.0508456	0.286658	0.0501717	0.0507127	6.25119e-07	3.121e-06
EHD3---Cluster2	hyper-methylated	1.415e-68	FALSE	TRUE	0.0505462	0.29557	0.0508706	0.0512808	3.87084e-07	2.10264e-06
MISP	hyper-methylated	5.031e-39	FALSE	TRUE	0.0500146	0.133614	0.0521366	0.0521366	0.00116639	0.00226279
EIF2S3	hyper-methylated	1.736e-36	FALSE	TRUE	0.0498853	0.251918	0.0524492	NA	3.85266e-06	1.55712e-05
USP54---Cluster1	hypo-methylated	2.144e-20	FALSE	TRUE	0.0498651	0.109528	0.0524983	NA	0.00349906	0.00567032
SYNPO2---Cluster1	hyper-methylated	1.086e-54	FALSE	TRUE	0.0493631	0.124715	0.0537324	NA	0.00175314	0.00319137
ARF5---Cluster1	hyper-methylated	3.711e-66	FALSE	TRUE	0.0493095	0.16728	0.0538661	NA	0.000244165	0.000614031
MOB3A	hypo-methylated	2.175e-62	FALSE	TRUE	0.0483116	0.104953	0.0564161	NA	0.00430539	0.00670495
NDUFAF6---Cluster1	hypo-methylated	8.392e-51	FALSE	TRUE	0.0481781	0.146965	0.0567665	NA	0.000630245	0.00136285
ETS1---Cluster1	hyper-methylated	8.059e-65	FALSE	TRUE	0.048065	0.197389	0.0570652	NA	5.80904e-05	0.000168561
ARHGEF7---Cluster1	hyper-methylated	3.556e-63	FALSE	TRUE	0.04789	0.13324	0.0575308	NA	0.0011866	0.00228892
ITGB6---Cluster1	dual-methylated	3.070e-38, 7.254e-18	FALSE	TRUE	0.0470782	0.142874	0.0597421	NA	0.000761519	0.00160084
FBXO6---Cluster2	hypo-methylated	1.712e-66	FALSE	TRUE	0.0466633	0.102017	0.0609064	NA	0.00491734	0.00743625
HSPB6	hyper-methylated	6.902e-69	FALSE	TRUE	0.0465511	0.134351	0.0612252	NA	0.00112761	0.00220014
LDAH	hyper-methylated	2.727e-49	FALSE	TRUE	0.0464167	0.275764	0.0616096	NA	1.11491e-06	5.10262e-06
CRABP1---Cluster1	hyper-methylated	4.333e-61	FALSE	TRUE	0.0459949	0.171476	0.0628319	NA	0.000200344	0.000515278
AZGP1---Cluster2	hypo-methylated	3.167e-38	FALSE	TRUE	0.0458171	0.445149	0.0633547	NA	4.66941e-11	9.05866e-10
DNM1L---Cluster2	hypo-methylated	6.702e-58	FALSE	TRUE	0.0456188	0.122498	0.063943	NA	0.00193982	0.00347529
STAG2---Cluster1	hypo-methylated	5.061e-44	FALSE	TRUE	0.0454412	0.170989	0.0644749	NA	0.00020501	0.000525289
RPL31---Cluster2	hyper-methylated	9.153e-54	FALSE	TRUE	0.0449791	0.138383	0.0658804	NA	0.000936736	0.00186523
LPXN	dual-methylated	1.877e-55, 2.948e-43	FALSE	TRUE	0.044351	0.189536	0.0678428	NA	8.48028e-05	0.000235988
OLFML3	hyper-methylated	3.478e-56	FALSE	TRUE	0.0440349	0.0952949	0.0688533	NA	0.00666413	0.00964638
RRAS2---Cluster1	hyper-methylated	2.544e-61	FALSE	TRUE	0.043309	0.253521	0.0712337	NA	3.54838e-06	1.44272e-05
LSP1---Cluster1	hypo-methylated	2.342e-59	FALSE	TRUE	0.0424471	0.0992722	0.0741732	NA	0.0055675	0.00821811
ZG16B---Cluster1	hypo-methylated	1.867e-54	FALSE	TRUE	0.0420019	0.197285	0.0757414	NA	5.83819e-05	0.000168686
ALKBH3---Cluster1	hyper-methylated	4.089e-52	FALSE	TRUE	0.0409774	0.468087	0.0794835	NA	9.56175e-12	2.31872e-10
FBLN5---Cluster1	hyper-methylated	5.286e-45	FALSE	TRUE	0.039586	0.121767	0.0848816	NA	0.00200559	0.00354635
SNX20	hypo-methylated	4.027e-46	FALSE	TRUE	0.0394563	0.305738	0.0854042	NA	2.22531e-07	1.26974e-06
ACP5---Cluster2	hyper-methylated	3.766e-55	FALSE	TRUE	0.0393792	0.161448	0.0857163	NA	0.000321055	0.000784159
TF---Cluster1	hyper-methylated	5.354e-66	FALSE	TRUE	0.0392356	0.287197	0.0863011	NA	6.0736e-07	3.0548e-06
IRF6---Cluster1	hypo-methylated	3.343e-55	FALSE	TRUE	0.0388853	0.0943298	0.0877457	NA	0.00696116	0.00999287
AIFM1---Cluster1	hypo-methylated	7.541e-64	FALSE	TRUE	0.0381226	0.148344	0.0909802	NA	0.000591203	0.00129493
STEAP4---Cluster1	dual-methylated	2.083e-56, 1.422e-25	FALSE	TRUE	0.037824	0.126379	0.0922808	NA	0.00162478	0.00297365
KSR1	dual-methylated	7.673e-24, 1.578e-58	FALSE	TRUE	0.0376812	0.242972	0.0929096	NA	6.0803e-06	2.34754e-05
COQ3---Cluster2	hypo-methylated	7.923e-64	FALSE	TRUE	0.0376411	0.141551	0.0930871	NA	0.000809481	0.00167063
DAPK3	hypo-methylated	8.101e-57	FALSE	TRUE	0.0374378	0.15999	0.0939921	NA	0.000343723	0.000830563
FES	hyper-methylated	6.565e-62	FALSE	TRUE	0.0372718	0.364749	0.0947384	NA	7.66274e-09	6.93733e-08
ZHX3	hypo-methylated	1.111e-65	FALSE	TRUE	0.0371582	0.116067	0.0952524	NA	0.00260002	0.0044694
NTM---Cluster2	hyper-methylated	1.697e-62	FALSE	TRUE	0.0364639	0.106534	0.0984606	NA	0.00400787	0.00634552
CPNE8---Cluster2	hyper-methylated	1.434e-63	FALSE	TRUE	0.0362992	0.172647	0.0992385	NA	0.000189561	0.000492738
FZD6---Cluster1	hyper-methylated	1.484e-50	FALSE	TRUE	0.036119	0.37984	0.100097	NA	3.08893e-09	3.17785e-08
S100A4---Cluster1	dual-methylated	2.739e-35, 1.466e-21	FALSE	TRUE	0.0360036	0.309134	0.100651	NA	1.84664e-07	1.09988e-06
ABI3---Cluster1	hypo-methylated	3.334e-37	FALSE	TRUE	0.0359516	0.141825	0.100902	NA	0.000799297	0.00165464
GMFG---Cluster1	hypo-methylated	1.99e-37	FALSE	TRUE	0.0359308	0.142104	0.101002	NA	0.000789088	0.00164249
NFATC4---Cluster2	hyper-methylated	6.942e-44	FALSE	TRUE	0.0356196	0.191878	0.102518	NA	7.57777e-05	0.000216189
ENG---Cluster2	hyper-methylated	7.459e-57	FALSE	TRUE	0.0343139	0.121847	0.109151	NA	0.00199831	0.0035427
PTPRM---Cluster1	hyper-methylated	1.94e-55	FALSE	TRUE	0.0341981	0.203718	0.109761	NA	4.27331e-05	0.000129535
CASP8---Cluster2	hypo-methylated	7.357e-64	FALSE	TRUE	0.0336993	0.123139	0.112432	NA	0.00188389	0.003393
LAMB3---Cluster1	hyper-methylated	1.858e-46	FALSE	TRUE	0.0331241	0.242859	0.115599	NA	6.11499e-06	2.34754e-05
GPX7---Cluster1	hyper-methylated	7.583e-59	FALSE	TRUE	0.0331109	0.205195	0.115673	NA	3.9766e-05	0.000122177
RERG---Cluster2	hypo-methylated	2.347e-60	FALSE	TRUE	0.0326747	0.110118	0.11814	NA	0.00340673	0.00556051
IMP4---Cluster1	dual-methylated	2.406e-61, 2.802e-41	FALSE	TRUE	0.0325783	0.158958	0.118693	NA	0.000360722	0.000862431
MX2	dual-methylated	7.520e-28, 1.739e-18	FALSE	TRUE	0.0319879	0.22818	0.122142	NA	1.28004e-05	4.50336e-05
CASP8---Cluster1	dual-methylated	3.240e-19, 4.847e-64	FALSE	TRUE	0.0318962	0.181486	0.122688	NA	0.000124618	0.000337114
VPS37B---Cluster2	hyper-methylated	3.87e-66	FALSE	TRUE	0.0316029	0.100434	0.12445	NA	0.00528261	0.00786693
CDC123---Cluster1	hyper-methylated	1.172e-49	FALSE	TRUE	0.0313845	0.100278	0.12578	NA	0.00531985	0.00790411
PRNP---Cluster1	hyper-methylated	3.14e-53	FALSE	TRUE	0.0312564	0.143066	0.126567	NA	0.000754785	0.00159657
ME1---Cluster1	hyper-methylated	5.3e-54	FALSE	TRUE	0.0304567	0.17003	0.131606	NA	0.000214497	0.000543445
COA4---Cluster2	hypo-methylated	1.123e-57	FALSE	TRUE	0.0301995	0.212501	0.133273	NA	2.7818e-05	8.99448e-05
NRAS	hyper-methylated	6.061e-49	FALSE	TRUE	0.0301919	0.483565	0.133323	NA	3.15723e-12	8.93234e-11
CP	hypo-methylated	7.915e-55	FALSE	TRUE	0.0298011	0.360534	0.135901	NA	9.84017e-09	8.56599e-08
MARCKS	hyper-methylated	1.509e-56	FALSE	TRUE	0.0297737	0.10212	0.136084	NA	0.00489452	0.00741826
SMAP1---Cluster1	hyper-methylated	5.15e-68	FALSE	TRUE	0.0293084	0.127309	0.139229	NA	0.00155711	0.00288874
FUOM---Cluster2	hypo-methylated	4.888e-33	FALSE	TRUE	0.0287752	0.147607	0.142934	NA	0.000611772	0.00133567
VANGL1---Cluster1	hypo-methylated	8.932e-55	FALSE	TRUE	0.0278242	0.108461	0.149813	NA	0.00367263	0.00590927
MARC1---Cluster2	hyper-methylated	7.258e-63	FALSE	TRUE	0.0276973	0.16264	0.150759	NA	0.000303622	0.000746955
OAS1	hyper-methylated	2.146e-50	FALSE	TRUE	0.0276078	0.127199	0.15143	NA	0.00156498	0.00289542
PRSS8	hypo-methylated	4.204e-42	FALSE	TRUE	0.0274192	0.129978	0.152854	NA	0.00137804	0.00259914
IGFBP3---Cluster2	hyper-methylated	2.038e-59	FALSE	TRUE	0.0274115	0.104354	0.152913	NA	0.00442375	0.00687351
GLDC---Cluster1	hyper-methylated	3.992e-57	FALSE	TRUE	0.0272722	0.13535	0.153975	NA	0.00107699	0.00211351
FCGRT---Cluster1	hyper-methylated	7.402e-42	FALSE	TRUE	0.0264357	0.202859	0.160528	NA	4.45569e-05	0.000134463
RAB25	dual-methylated	1.976e-60, 1.917e-12	FALSE	TRUE	0.0260453	0.443571	0.163693	NA	5.19547e-11	9.79923e-10
ABCC3---Cluster1	hyper-methylated	1.019e-45	FALSE	TRUE	0.0257148	0.0979455	0.166427	NA	0.0059117	0.00868841
CST3	hyper-methylated	2.048e-33	FALSE	TRUE	0.0252385	0.104257	0.170458	NA	0.00444322	0.00688801
FRZB---Cluster1	hyper-methylated	2.969e-62	FALSE	TRUE	0.0245296	0.104122	0.176663	NA	0.00447051	0.00691452
MAP1A	hyper-methylated	2.822e-40	FALSE	TRUE	0.0245253	0.141459	0.176702	NA	0.000812928	0.00167266
GPX1---Cluster1	hyper-methylated	4.941e-40	FALSE	TRUE	0.0245236	0.180271	0.176717	NA	0.00013204	0.000354368
TAF7---Cluster1	hyper-methylated	4.16e-44	FALSE	TRUE	0.024493	0.325524	0.17699	NA	7.41611e-08	5.19127e-07
NOVA1	hyper-methylated	3.125e-48	FALSE	TRUE	0.0240501	0.106739	0.181005	NA	0.00397079	0.00632902
TPM1	hyper-methylated	1.002e-65	FALSE	TRUE	0.0238838	0.146438	0.182539	NA	0.000645793	0.00138288
MBNL1---Cluster1	hyper-methylated	1.026e-65	FALSE	TRUE	0.0236002	0.159014	0.18519	NA	0.000359788	0.000862431
HLA-DPB1---Cluster1	hypo-methylated	9.813e-66	FALSE	TRUE	0.0234753	0.109265	0.186371	NA	0.00354108	0.00572475
CDH5	hyper-methylated	7.629e-67	FALSE	TRUE	0.0234329	0.102261	0.186774	NA	0.0048633	0.00741826
ZBTB7B	hypo-methylated	3.649e-66	FALSE	TRUE	0.0234127	0.220131	0.186967	NA	1.9097e-05	6.41925e-05
THNSL2---Cluster2	dual-methylated	1.232e-49, 4.724e-31	FALSE	TRUE	0.022025	0.133281	0.200739	NA	0.00118436	0.00228892
HAAO---Cluster1	hyper-methylated	4.631e-67	FALSE	TRUE	0.0217254	0.172584	0.203864	NA	0.000190129	0.000492738
AAMP	hypo-methylated	1.635e-58	FALSE	TRUE	0.021565	0.106355	0.20556	NA	0.00404036	0.00638001
F7	hypo-methylated	1.489e-68	FALSE	TRUE	0.0214062	0.146997	0.207255	NA	0.000629292	0.00136285
VIM	hyper-methylated	2.666e-62	FALSE	TRUE	0.021062	0.139037	0.210986	NA	0.000908966	0.00182061
BASP1	hyper-methylated	4.805e-59	FALSE	TRUE	0.0199823	0.120204	0.223209	NA	0.00215366	0.00378844
PLEKHF1	hyper-methylated	1.554e-35	FALSE	TRUE	0.0198995	0.132512	0.22418	NA	0.00122691	0.00234919
PRF1	hypo-methylated	4.069e-49	FALSE	TRUE	0.0195566	0.160203	0.228256	NA	0.000340324	0.000825286
CBFB	hypo-methylated	4.129e-57	FALSE	TRUE	0.0195354	0.132489	0.22851	NA	0.00122822	0.00234919
STXBP2---Cluster1	hypo-methylated	1.078e-67	FALSE	TRUE	0.0189511	0.0943486	0.235668	NA	0.00695526	0.00999287
MX1	hyper-methylated	2.389e-50	FALSE	TRUE	0.0187728	0.138727	0.237905	NA	0.000922027	0.00184134
TRIM38	hyper-methylated	4.408e-35	FALSE	TRUE	0.0186104	0.123974	0.239965	NA	0.00181347	0.00328062
NXN---Cluster2	hyper-methylated	6.982e-63	FALSE	TRUE	0.0183475	0.139259	0.243346	NA	0.00089971	0.00180741
OSBPL3	hyper-methylated	2.621e-49	FALSE	TRUE	0.0178837	0.172236	0.249448	NA	0.000193282	0.000499005
SLC34A2---Cluster1	hyper-methylated	9.184e-60	FALSE	TRUE	0.0177309	0.211673	0.251499	NA	2.89712e-05	9.27898e-05
TNFSF12---Cluster1	hyper-methylated	1.177e-63	FALSE	TRUE	0.0175188	0.14067	0.254381	NA	0.000843039	0.00171384
CEBPG---Cluster2	hypo-methylated	2.694e-54	FALSE	TRUE	0.017227	0.209377	0.25841	NA	3.24209e-05	0.000102868
IFI35---Cluster1	hypo-methylated	6.381e-61	FALSE	TRUE	0.0166474	0.20627	0.266645	NA	3.77368e-05	0.000117001
PLCB2---Cluster2	hypo-methylated	4.394e-33	FALSE	TRUE	0.0165187	0.113196	0.268518	NA	0.00296239	0.00501612
MBIP---Cluster1	hyper-methylated	1.907e-52	FALSE	TRUE	0.0162731	0.251784	0.272136	NA	3.87917e-06	1.55856e-05
CGREF1	hyper-methylated	3.603e-59	FALSE	TRUE	0.0162138	0.225599	0.273019	NA	1.45582e-05	5.06926e-05
CAVIN3---Cluster2	hyper-methylated	8.48e-59	FALSE	TRUE	0.0159624	0.100431	0.276799	NA	0.00528324	0.00786693
CPXM2---Cluster1	hyper-methylated	6.788e-62	FALSE	TRUE	0.0154777	0.186324	0.284274	NA	9.89143e-05	0.000271914
PIP	hypo-methylated	1.353e-61	FALSE	TRUE	0.0150892	0.256239	0.290447	NA	3.08524e-06	1.2852e-05
SMOC2---Cluster2	hyper-methylated	6.043e-59	FALSE	TRUE	0.0150653	0.128218	0.290833	NA	0.0014937	0.00280172
PDLIM4---Cluster1	hyper-methylated	1.937e-33, 2.470e-58	FALSE	TRUE	0.0147845	0.365279	0.295408	NA	7.42459e-09	6.81257e-08
PTPN6---Cluster1	hypo-methylated	2.641e-53	FALSE	TRUE	0.0140464	0.103946	0.307876	NA	0.00450629	0.00695403
ADHFE1---Cluster1	hyper-methylated	8.48e-53	FALSE	TRUE	0.0138687	0.102151	0.310979	NA	0.00488762	0.00741826
C2---Cluster1	hypo-methylated	2.322e-55	FALSE	TRUE	0.0131141	0.193499	0.324608	NA	7.00873e-05	0.000201649
SIK3	hyper-methylated	2.629e-44	FALSE	TRUE	0.0130966	0.101725	0.324932	NA	0.0049827	0.00750167
MGP---Cluster1	hyper-methylated	3.354e-52	FALSE	TRUE	0.0130726	0.19318	0.325379	NA	7.11717e-05	0.000203905
ACAA2	hyper-methylated	1.922e-59	FALSE	TRUE	0.0130493	0.202379	0.325814	NA	4.56078e-05	0.000137025
MRPS21	hyper-methylated	1.062e-55	FALSE	TRUE	0.0125936	0.495051	0.334464	NA	1.35839e-12	5.12415e-11
PHKA1---Cluster1	hypo-methylated	1.292e-58	FALSE	TRUE	0.012359	0.102298	0.339036	NA	0.00485527	0.00741826
HPX	hypo-methylated	8.412e-68	FALSE	TRUE	0.0121669	0.455997	0.34284	NA	2.22358e-11	4.57518e-10
HTATSF1---Cluster1	hypo-methylated	1.436e-38	FALSE	TRUE	0.0118449	0.156378	0.349348	NA	0.0004069	0.000947425
LAMC1	hyper-methylated	6.536e-52	FALSE	TRUE	0.0114458	0.200964	0.357646	NA	4.88517e-05	0.000145484
PRR15L---Cluster1	hypo-methylated	5.836e-57	FALSE	TRUE	0.0109023	0.141221	0.369381	NA	0.000821894	0.00168092
CARD11---Cluster2	hyper-methylated	1.008e-67	FALSE	TRUE	0.0105599	0.101726	0.377049	NA	0.00498261	0.00750167
VWA1---Cluster1	hyper-methylated	1.051e-45	FALSE	TRUE	0.010465	0.14653	0.379212	NA	0.000643048	0.00138174
SERPINA5---Cluster1	dual-methylated	1.364e-31, 1.561e-51	FALSE	TRUE	0.0101432	0.295721	0.386681	NA	3.83936e-07	2.10236e-06
OLFML1	hyper-methylated	3.197e-53	FALSE	TRUE	0.0101011	0.183554	0.387674	NA	0.000112913	0.000307904
FMOD---Cluster1	hyper-methylated	6.528e-58	FALSE	TRUE	0.0100361	0.202089	0.389213	NA	4.62544e-05	0.000138356
MAP9	hyper-methylated	1.601e-38	FALSE	TRUE	0.00980433	0.438408	0.394771	NA	7.35282e-11	1.25358e-09
EMILIN1---Cluster1	hyper-methylated	4.865e-66	FALSE	TRUE	0.00913173	0.13577	0.411562	NA	0.00105643	0.00208522
SEPT4	hyper-methylated	8.682e-61	FALSE	TRUE	0.00871105	0.107366	0.422596	NA	0.00385946	0.00618061
PPIE---Cluster2	hyper-methylated	6.653e-66	FALSE	TRUE	0.0085434	0.236575	0.427115	NA	8.40208e-06	3.08379e-05
C12orf75---Cluster2	hyper-methylated	5.531e-42	FALSE	TRUE	0.00824813	0.106526	0.435252	NA	0.00400917	0.00634552
PHLDA3---Cluster1	hyper-methylated	1.59e-60	FALSE	TRUE	0.00807143	0.178034	0.440233	NA	0.000146856	0.00039258
FUOM---Cluster1	hyper-methylated	5.395e-59	FALSE	TRUE	0.00766161	0.206176	0.452128	NA	3.79095e-05	0.000117002
GALT---Cluster2	hyper-methylated	7.061e-61	FALSE	TRUE	0.00739885	0.0952516	0.460018	NA	0.00667717	0.00964638
SNRPD1	hypo-methylated	5.286e-45	FALSE	TRUE	0.00692501	0.139494	0.474804	NA	0.000889999	0.0017932
HLA-C	hyper-methylated	2.31e-35	FALSE	TRUE	0.00683478	0.103463	0.477707	NA	0.00460596	0.00709171
SPATA18---Cluster1	hyper-methylated	5.327e-44	FALSE	TRUE	0.00632301	0.260205	0.494727	NA	2.5138e-06	1.06017e-05
APOL1	hyper-methylated	1.04e-36	FALSE	TRUE	0.00620834	0.176126	0.498678	NA	0.000160773	0.000424985
MRPS14	hyper-methylated	8.085e-46	FALSE	TRUE	0.00570924	0.292318	0.516517	NA	4.61362e-07	2.43447e-06
CD53---Cluster1	hypo-methylated	5.037e-60	FALSE	TRUE	0.00517254	0.127409	0.536973	NA	0.00155001	0.00288344
SGCE---Cluster2	hyper-methylated	2.091e-65	FALSE	TRUE	0.00505627	0.153903	0.541597	NA	0.000456657	0.00103357
MBTD1---Cluster1	hypo-methylated	1.507e-67	FALSE	TRUE	0.0046667	0.111381	0.557636	NA	0.00321688	0.00535358
CAPG	dual-methylated	6.914e-28, 1.312e-46	FALSE	TRUE	0.00446461	0.14135	0.566312	NA	0.000817024	0.00167601
GALNT5---Cluster1	hyper-methylated	1.663e-62	FALSE	TRUE	0.00440937	0.110735	0.568729	NA	0.00331264	0.00545943
ENPP2	hyper-methylated	1.730e-67, 6.385e-10	FALSE	TRUE	0.00437065	0.189692	0.570435	NA	8.41684e-05	0.000235187
NFYC---Cluster2	hyper-methylated	7.127e-54	FALSE	TRUE	0.00414219	0.122061	0.580708	NA	0.00197885	0.00351737
RCN3---Cluster2	hyper-methylated	3.093e-67	FALSE	TRUE	0.00377576	0.180643	0.597982	NA	0.000129723	0.00034953
VASN---Cluster1	hyper-methylated	8.835e-62	FALSE	TRUE	0.00370027	0.109648	0.601672	NA	0.00348019	0.00565323
EIF3I---Cluster2	hypo-methylated	7.56e-49	FALSE	TRUE	0.00355391	0.110381	0.608965	NA	0.00336636	0.00552115
WDR77	dual-methylated	1.468e-15, 4.899e-64	FALSE	TRUE	0.00349183	0.127126	0.612116	NA	0.0015702	0.00289719
SLC12A4---Cluster2	hyper-methylated	3.848e-62	FALSE	TRUE	0.00328922	0.0993382	0.622649	NA	0.00555089	0.00821145
RBM38	hypo-methylated	6.121e-63	FALSE	TRUE	0.00311	0.118033	0.632306	NA	0.00237757	0.00415005
ZNF512---Cluster2	hyper-methylated	7.063e-44	FALSE	TRUE	0.00297814	0.240943	0.639631	NA	6.73885e-06	2.51411e-05
LXN---Cluster1	hyper-methylated	3.331e-55	FALSE	TRUE	0.00295987	0.164804	0.640661	NA	0.000274301	0.000684745
ZNHIT6---Cluster2	hypo-methylated	1.442e-33	FALSE	TRUE	0.0029115	0.102962	0.643408	NA	0.00471148	0.00723777
INPP5B	dual-methylated	4.844e-67, 8.702e-13	FALSE	TRUE	0.00278758	0.26541	0.650573	NA	1.91842e-06	8.35005e-06
INO80C---Cluster2	hypo-methylated	6.103e-47	FALSE	TRUE	0.00249484	0.102151	0.668294	NA	0.00488761	0.00741826
TFPI---Cluster2	hyper-methylated	3.214e-60	FALSE	TRUE	0.00242054	0.11828	0.672985	NA	0.00235098	0.00411422
LRMP---Cluster1	hypo-methylated	2.904e-42	FALSE	TRUE	0.00237669	0.190498	0.675794	NA	8.09724e-05	0.000227191
CCDC120---Cluster2	hypo-methylated	1.347e-63	FALSE	TRUE	0.00230021	0.123995	0.680767	NA	0.00181175	0.00328062
CYP24A1---Cluster1	hyper-methylated	1.126e-67	FALSE	TRUE	0.00226003	0.115872	0.683418	NA	0.00262322	0.00449789
ZNF532	hypo-methylated	8.542e-38	FALSE	TRUE	0.00223489	0.174376	0.68509	NA	0.000174678	0.000456178
SKAP1---Cluster2	hypo-methylated	2.375e-65	FALSE	TRUE	0.00206516	0.14456	0.696679	NA	0.000704435	0.00149472
PDLIM2---Cluster1	hyper-methylated	3.747e-67	FALSE	TRUE	0.00193792	0.0978601	0.705731	NA	0.00593457	0.00870318
RNLS	hyper-methylated	1.079e-57	FALSE	TRUE	0.00173803	0.223227	0.720662	NA	1.63806e-05	5.56123e-05
SEMA7A---Cluster1	hyper-methylated	2.04e-37	FALSE	TRUE	0.001597	0.176115	0.731788	NA	0.000160856	0.000424985
AKR1B1---Cluster1	hyper-methylated	1.418e-62, 2.177e-55	FALSE	TRUE	0.00154159	0.243592	0.736309	NA	5.89193e-06	2.29921e-05
LRG1	hypo-methylated	3.747e-67	FALSE	TRUE	0.00151027	0.363284	0.738905	NA	8.36e-09	7.372e-08
NFAT5---Cluster1	hypo-methylated	2.916e-56	FALSE	TRUE	0.0010792	0.116675	0.778159	NA	0.00252906	0.00436955
PDK4---Cluster1	hyper-methylated	1.904e-57	FALSE	TRUE	0.000958184	0.122715	0.790665	NA	0.00192069	0.00345013
BUB3---Cluster1	hypo-methylated	2.096e-16	FALSE	TRUE	0.000848009	0.0986092	0.802809	NA	0.00573692	0.00844983
HMGN1	hypo-methylated	1.4e-21	FALSE	TRUE	0.000735415	0.101601	0.81612	NA	0.00501089	0.00752742
REM1---Cluster1	hyper-methylated	2.135e-67	FALSE	TRUE	0.000718481	0.123935	0.818212	NA	0.00181666	0.00328062
PON1	hyper-methylated	1.442e-59	FALSE	TRUE	0.000714407	0.122434	0.81872	NA	0.00194548	0.00347627
DHCR24---Cluster2	hypo-methylated	1.088e-50	FALSE	TRUE	0.000655858	0.1178	0.826186	NA	0.00240286	0.00418344
SKAP2---Cluster1	hyper-methylated	1.665e-55	FALSE	TRUE	0.000652075	0.101167	0.82668	NA	0.0051103	0.00764294
OLFM1---Cluster2	hyper-methylated	2.189e-58	FALSE	TRUE	0.000635082	0.213164	0.828918	NA	2.69264e-05	8.74785e-05
FARP1---Cluster1	hypo-methylated	9.308e-63	FALSE	TRUE	0.000514749	0.116502	0.845755	NA	0.00254908	0.00439295
CAMP	hypo-methylated	3.747e-67	FALSE	TRUE	0.000499669	0.198017	0.848004	NA	5.63521e-05	0.000164927
ZNF512---Cluster1	hyper-methylated	7.595e-26	FALSE	TRUE	0.000490052	0.130876	0.849457	NA	0.00132247	0.00250826
SYDE1---Cluster1	hyper-methylated	2.84e-38	FALSE	TRUE	0.000392999	0.108571	0.865029	NA	0.0036544	0.00589392
SP3---Cluster1	hypo-methylated	2.027e-30	FALSE	TRUE	0.000364385	0.117043	0.869991	NA	0.00248712	0.00430805
SERPINA3	dual-methylated	7.072e-29, 3.274e-25	FALSE	TRUE	0.000256422	0.155396	0.890798	NA	0.000425968	0.000981464
CCT3---Cluster3	hypo-methylated	5.111e-65	FALSE	TRUE	0.000157275	0.159815	0.914375	NA	0.000346563	0.000834454
UBE2V2---Cluster2	dual-methylated	1.022e-39, 3.978e-48	FALSE	TRUE	0.000151167	0.110226	0.916048	NA	0.00339011	0.00554671
CCDC8---Cluster1	hyper-methylated	1.876e-50	FALSE	TRUE	0.000128588	0.0967553	0.92255	NA	0.00623849	0.00907052
ACOT2	hypo-methylated	5.882e-43	FALSE	TRUE	8.35782e-05	0.111646	0.937526	NA	0.00317848	0.00531573
PTPN18---Cluster1	hypo-methylated	2.866e-63	FALSE	TRUE	3.0077e-05	0.113553	0.962498	NA	0.0029148	0.00494788
PPIE---Cluster1	hyper-methylated	1.193e-27	FALSE	TRUE	3.93538e-06	0.208325	0.986431	NA	3.4133e-05	0.000107298

## Sheet: COADREAD
gene.id	methylation.state	methylation.q_value	pa.validated	ge.validated	pa.r_squared	ge.r_squared	pa.p_value	pa.q_value	ge.p_value	ge.q_value
MGMT---Cluster3	hyper-methylated	1.822e-39	TRUE	TRUE	0.401979	0.543614	7.33521e-11	6.23493e-09	8.54151e-16	3.11023e-14
ITGAM	hypo-methylated	1.146e-33	TRUE	TRUE	0.377381	0.276742	4.02598e-10	1.71104e-08	2.33473e-07	1.07287e-06
PIGR---Cluster1	hyper-methylated	4.734e-41	TRUE	TRUE	0.331463	0.521308	8.20001e-09	2.32334e-07	6.31418e-15	1.35404e-13
OLFM4	hypo-methylated	5.787e-39	TRUE	TRUE	0.308044	0.533808	3.54186e-08	7.52645e-07	2.08205e-15	5.02295e-14
KIF5B---Cluster2	hypo-methylated	2.221e-40	TRUE	TRUE	0.255439	0.20845	8.08153e-07	1.37386e-05	1.12409e-05	3.23804e-05
LCP1---Cluster2	hypo-methylated	1.542e-37	TRUE	TRUE	0.24357	0.16481	1.5923e-06	2.25576e-05	0.000115817	0.000248364
GPA33	hyper-methylated	9.825e-19	TRUE	TRUE	0.21584	0.42466	7.49673e-06	9.10317e-05	1.43641e-11	1.45909e-10
ACSL5	hypo-methylated	7.352e-41	TRUE	TRUE	0.210547	0.291944	1.00238e-05	0.000106503	9.43248e-08	4.79071e-07
FAM3D---Cluster1	hyper-methylated	3.268e-26	TRUE	TRUE	0.200614	0.474306	1.72141e-05	0.000162578	3.22112e-13	5.18064e-12
LTF---Cluster1	hyper-methylated	6.873e-26	TRUE	FALSE	0.19784	0.0155588	1.99999e-05	0.000169999	0.255362	NA
HNF4A---Cluster1	hypo-methylated	6.457e-22	TRUE	TRUE	0.188667	0.249279	3.27525e-05	0.000253088	1.15043e-06	4.44065e-06
CEACAM5	dual-methylated	6.402e-25, 2.721e-23	TRUE	TRUE	0.183439	0.590903	4.33015e-05	0.000306719	8.76343e-18	5.63781e-16
NUP210---Cluster1	hyper-methylated	5.505e-24	TRUE	TRUE	0.178793	0.139835	5.54292e-05	0.000362422	0.000422887	0.000769973
PTK7---Cluster1	hyper-methylated	3.176e-38	TRUE	TRUE	0.167737	0.389835	9.9337e-05	0.000603117	1.71416e-10	1.37847e-09
TGFBI---Cluster1	hypo-methylated	3.774e-36	TRUE	TRUE	0.162567	0.275703	0.000130244	0.000738048	2.48246e-07	1.11422e-06
TKFC---Cluster2	hypo-methylated	1.819e-42, 8.490e-32	TRUE	FALSE	0.160399	0.0742671	0.000145858	0.000774872	0.0116272	0.0137671
CDH17---Cluster1	hypo-methylated	3.467e-31	TRUE	TRUE	0.1584	0.455004	0.000161884	0.000782369	1.46714e-12	2.17814e-11
S100A9---Cluster1	hypo-methylated	9.599e-32	TRUE	FALSE	0.157956	0.0213894	0.000165678	0.000782369	0.181681	NA
HEPH	hypo-methylated	2.129e-19	TRUE	TRUE	0.149122	0.132779	0.000262031	0.00111405	0.000607086	0.00106386
PTPRC	hypo-methylated	1.262e-32	TRUE	FALSE	0.149115	0.0814835	0.000262129	0.00111405	0.00809403	0.0100784
FCGBP---Cluster2	hypo-methylated	5.503e-34	TRUE	TRUE	0.144642	0.354583	0.000330228	0.00130092	1.84395e-09	1.18628e-08
MEP1A---Cluster1	hypo-methylated	2.435e-30	TRUE	TRUE	0.144265	0.368955	0.000336708	0.00130092	7.10814e-10	5.48748e-09
HCLS1---Cluster1	hyper-methylated	8.853e-38	TRUE	TRUE	0.142462	0.542262	0.000369467	0.00136542	9.66912e-16	3.11023e-14
CMBL---Cluster1	hyper-methylated	5.266e-32	TRUE	TRUE	0.137781	0.486482	0.00046992	0.0016643	1.20333e-13	2.1113e-12
ECH1	hyper-methylated	1.114e-25	TRUE	TRUE	0.133711	0.22015	0.000578817	0.00196798	5.91062e-06	1.87008e-05
RCN3---Cluster2	hyper-methylated	1.202e-18	TRUE	TRUE	0.131999	0.191619	0.000631765	0.00206539	2.79597e-05	6.91823e-05
AGK	hyper-methylated	4.272e-28	TRUE	TRUE	0.130763	0.266646	0.000672926	0.00211847	4.22234e-07	1.77155e-06
L1TD1	hyper-methylated	5.252e-21	TRUE	TRUE	0.121501	0.504479	0.00107834	0.00320021	2.69072e-14	5.19309e-13
FABP3	hypo-methylated	4.531e-36	TRUE	TRUE	0.121256	0.218484	0.00109184	0.00320021	6.48052e-06	1.9853e-05
DUSP23	hyper-methylated	3.503e-24	TRUE	TRUE	0.119204	0.422514	0.00121162	0.00343293	1.68046e-11	1.62165e-10
LBR---Cluster2	hypo-methylated	2.584e-20	TRUE	TRUE	0.117347	0.0897357	0.0013312	0.00365006	0.00534994	0.00712096
WDR35---Cluster1	hyper-methylated	2.93e-31	FALSE	TRUE	0.113732	0.320947	0.00159852	NA	1.59096e-08	9.03106e-08
AVIL	hypo-methylated	2.076e-33	TRUE	TRUE	0.10976	0.0954124	0.00195366	0.00511538	0.00402311	0.00566759
H2AFY2---Cluster1	hyper-methylated	4.371e-34	TRUE	TRUE	0.109435	0.361031	0.00198597	0.00511538	1.20533e-09	8.02171e-09
CEACAM6---Cluster1	hypo-methylated	1.039e-42	TRUE	TRUE	0.107443	0.448289	0.00219603	0.00527553	2.45624e-12	3.16037e-11
LEFTY1	hyper-methylated	8.685e-25	TRUE	TRUE	0.107356	0.399219	0.00220565	0.00527553	8.90919e-11	7.81579e-10
RAB32---Cluster1	hyper-methylated	3.532e-30	TRUE	TRUE	0.1071	0.445398	0.00223434	0.00527553	3.06055e-12	3.69179e-11
LDHB---Cluster1	hyper-methylated	7.72e-28	TRUE	TRUE	0.106399	0.202216	0.00231464	0.00531741	1.57821e-05	4.29006e-05
PRAF2---Cluster1	dual-methylated	5.626e-30, 3.599e-15, 2.456e-09	TRUE	TRUE	0.10312	0.22533	0.00273039	0.00610746	4.43528e-06	1.47588e-05
FERMT3---Cluster2	hyper-methylated	9.724e-38	TRUE	TRUE	0.102017	0.363582	0.00288628	0.00629061	1.01755e-09	7.27361e-09
LGALS4	hypo-methylated	1.814e-14	TRUE	TRUE	0.100579	0.183124	0.00310295	0.00659377	4.40339e-05	0.000103641
ABLIM1	hypo-methylated	1.579e-43	TRUE	FALSE	0.0989398	0.0237389	0.00336954	0.00698563	0.159165	NA
GSTM3---Cluster1	hyper-methylated	1.102e-36	TRUE	TRUE	0.0977442	0.161193	0.00357827	0.00724174	0.00013994	0.000290414
FARP1---Cluster1	hyper-methylated	2.969e-32	TRUE	TRUE	0.0962183	0.114053	0.00386348	0.00763711	0.00157271	0.00250854
SLC25A10---Cluster1	hyper-methylated	1.038e-29	TRUE	FALSE	0.0952033	0.0357894	0.0040656	0.007854	0.0829125	NA
PHGDH---Cluster1	hyper-methylated	1.481e-28	TRUE	TRUE	0.0918098	0.145069	0.00482097	0.00910627	0.000323038	0.000599484
OAT	hyper-methylated	9.97e-31	TRUE	TRUE	0.0911257	0.243322	0.0049894	0.00918604	1.61488e-06	6.08741e-06
KRT23---Cluster1	hypo-methylated	8.873e-28, 2.382e-37	TRUE	TRUE	0.0907698	0.352274	0.00507934	0.00918604	2.14516e-09	1.33554e-08
KRT20---Cluster1	hypo-methylated	1.388e-42	TRUE	TRUE	0.0894889	0.424693	0.0054166	0.00944599	1.43292e-11	1.45909e-10
GSTP1---Cluster1	hyper-methylated	5.558e-16	TRUE	TRUE	0.0893835	0.160826	0.00544534	0.00944599	0.000142644	0.000292876
COL5A1---Cluster2	hyper-methylated	4.019e-44, 3.789e-13	FALSE	TRUE	0.0874583	0.159214	0.00599765	0.0100179	0.000155163	0.000308727
GPX2---Cluster2	hypo-methylated	1.093e-41	FALSE	TRUE	0.0865429	0.197702	0.00627953	0.0102646	2.015e-05	5.32732e-05
BCAT1	hyper-methylated	3.591e-44	FALSE	TRUE	0.079611	0.217218	0.00889135	0.0137412	6.94913e-06	2.06336e-05
COL15A1	hyper-methylated	3.591e-44, 1.373e-09	FALSE	TRUE	0.0791331	0.186964	0.00910718	0.0138234	3.58776e-05	8.54861e-05
REEP6---Cluster1	hyper-methylated	1.022e-40	FALSE	TRUE	0.0780653	0.135191	0.0096085	0.0143285	0.000536619	0.000958959
ANXA13	hypo-methylated	1.236e-38	FALSE	TRUE	0.0764047	0.253319	0.0104438	0.0153055	9.12854e-07	3.67043e-06
HTATIP2---Cluster2	hypo-methylated	4.026e-38	FALSE	TRUE	0.0737463	0.18908	0.0119353	0.017195	3.20373e-05	7.72901e-05
MUC1---Cluster4	hyper-methylated	1.665e-37, 3.041e-14	FALSE	TRUE	0.0730178	0.196628	0.0123803	0.0175387	2.1353e-05	5.50425e-05
IGFBP2---Cluster1	hyper-methylated	2.582e-32	FALSE	TRUE	0.0723457	0.243048	0.0128055	0.0178437	1.64013e-06	6.08741e-06
MXRA5	hyper-methylated	1.009e-21	FALSE	TRUE	0.0673591	0.111003	0.0164563	0.0215198	0.00183489	0.00285592
SULT1B1	hypo-methylated	6.193e-23	FALSE	TRUE	0.0650525	0.267897	0.0184845	0.0238058	3.92495e-07	1.68337e-06
REG4	dual-methylated	3.864e-21, 1.713e-18	FALSE	TRUE	0.0644043	0.149194	0.0190986	0.0239473	0.000261066	0.000489181
DDAH2---Cluster2	hyper-methylated	3.9e-33	FALSE	TRUE	0.0623093	0.270962	0.0212287	0.0261513	3.28049e-07	1.43894e-06
PARP9---Cluster1	hypo-methylated	5.556e-41	FALSE	TRUE	0.0605979	0.10884	0.0231466	0.0273259	0.00204659	0.00315994
GNB4---Cluster2	hyper-methylated	5.081e-43	FALSE	TRUE	0.0596069	0.220598	0.0243367	0.0283372	5.76622e-06	1.8548e-05
CYB5R2---Cluster2	hyper-methylated	6.372e-34	FALSE	TRUE	0.0583136	0.201618	0.0259839	NA	1.63026e-05	4.37e-05
S100A9---Cluster2	hypo-methylated	2.698e-42	FALSE	TRUE	0.0568619	0.304655	0.0279688	0.0320584	4.36047e-08	2.27452e-07
RAB31---Cluster2	hyper-methylated	2.364e-35	FALSE	TRUE	0.056173	0.27869	0.0289641	0.032394	2.08076e-07	9.7948e-07
CYP27A1	hyper-methylated	2.256e-23	FALSE	TRUE	0.0525612	0.0961465	0.034807	0.0363004	0.00387744	0.005567
ALDH1L1---Cluster1	hyper-methylated	3.452e-37	FALSE	TRUE	0.0513164	0.194901	0.0370897	0.0379834	2.34362e-05	5.95156e-05
CRMP1---Cluster1	hyper-methylated	8.232e-40	FALSE	TRUE	0.0509561	0.0940184	0.0377785	0.0382283	0.00431491	0.00594841
KIAA1324	hyper-methylated	3.322e-35	FALSE	TRUE	0.0501308	0.323517	0.0394068	0.0394068	1.35422e-08	7.92016e-08
RAB34---Cluster1	hyper-methylated	7.413e-39	FALSE	TRUE	0.0497995	0.534742	0.0400804	NA	1.91416e-15	5.02295e-14
PLIN2	hyper-methylated	7.502e-30	FALSE	TRUE	0.0475272	0.211599	0.0450329	NA	9.4625e-06	2.76706e-05
AKR1C4	hypo-methylated	1.810e-05, 2.097e-40	FALSE	TRUE	0.0472653	0.0828038	0.0456431	NA	0.00757525	0.00961858
AZGP1---Cluster1	hypo-methylated	1.294e-23, 2.135e-41	FALSE	TRUE	0.0449364	0.36659	0.0514585	NA	8.32691e-10	6.18113e-09
SH3BP1---Cluster2	hyper-methylated	5.556e-41	FALSE	TRUE	0.0428741	0.129976	0.0572496	NA	0.000700508	0.00120713
DOCK2	hyper-methylated	6.287e-29	FALSE	TRUE	0.041954	0.313956	0.0600483	NA	2.45882e-08	1.35587e-07
C3---Cluster1	hypo-methylated	1.28e-40	FALSE	TRUE	0.0405895	0.105996	0.0644646	NA	0.00236217	0.00359352
C3---Cluster2	hypo-methylated	6.548e-34	FALSE	TRUE	0.0399775	0.0856828	0.0665546	NA	0.00655644	0.00849257
CAB39L---Cluster1	hyper-methylated	3.313e-38	FALSE	TRUE	0.0380016	0.285528	0.0738016	NA	1.38569e-07	6.85739e-07
SRI	dual-methylated	2.784e-17, 4.024e-17	FALSE	TRUE	0.0367771	0.102052	0.0787056	NA	0.00288126	0.00431072
PNMA2	hyper-methylated	4.862e-37	FALSE	TRUE	0.0365529	0.114165	0.0796404	NA	0.00156386	0.00250854
F2---Cluster1	hypo-methylated	3.045e-29	FALSE	TRUE	0.0359911	0.240085	0.0820342	NA	1.93973e-06	6.7841e-06
USP10---Cluster1	hyper-methylated	6.288e-34	FALSE	TRUE	0.0357703	0.123488	0.082996	NA	0.000974813	0.00165034
KRT7	hyper-methylated	1.152e-43	FALSE	TRUE	0.0346269	0.31032	0.0881711	NA	3.07858e-08	1.65046e-07
CYBA	hyper-methylated	2.291e-32	FALSE	TRUE	0.0333585	0.439673	0.094316	NA	4.71579e-12	5.35381e-11
PYCARD---Cluster3	hyper-methylated	2.998e-30	FALSE	TRUE	0.0329306	0.217276	0.0964906	NA	6.92677e-06	2.06336e-05
S100P	hypo-methylated	1.152e-43	FALSE	TRUE	0.0326962	0.34616	0.0977045	NA	3.19405e-09	1.92641e-08
CD9---Cluster1	hyper-methylated	3.163e-32	FALSE	TRUE	0.0310326	0.0921124	0.106807	NA	0.00474829	0.00640854
DMBT1	hypo-methylated	1.976e-33	FALSE	TRUE	0.0308031	0.120487	0.108132	NA	0.0011353	0.00187276
ALDH1A3---Cluster2	hyper-methylated	3.344e-17	FALSE	TRUE	0.0287984	0.0882889	0.120499	NA	0.00575282	0.00760476
AKR1B1---Cluster1	hyper-methylated	7.304e-44	FALSE	TRUE	0.0245098	0.239862	0.152475	NA	1.96433e-06	6.7841e-06
PLA2G2A	hyper-methylated	1.572e-20	FALSE	TRUE	0.0229237	0.238458	0.1666	NA	2.12641e-06	7.19993e-06
FBLN1	hyper-methylated	1.174e-14, 2.039e-41	FALSE	TRUE	0.0228064	0.196596	0.167702	NA	2.13896e-05	5.50425e-05
CLIC6	hyper-methylated	9.089e-21	FALSE	TRUE	0.0223137	0.25365	0.172419	NA	8.95672e-07	3.67043e-06
DNM3	dual-methylated	6.246e-26, 1.850e-26	FALSE	TRUE	0.0221708	0.13321	0.173815	NA	0.000593843	0.00105148
UAP1L1---Cluster2	hyper-methylated	5.935e-42	FALSE	TRUE	0.0218094	0.158436	0.177403	NA	0.000161584	0.000318222
GLRX---Cluster1	hypo-methylated	3.611e-43	FALSE	TRUE	0.0200135	0.113324	0.196539	NA	0.00163182	0.00258149
SH3BGRL	dual-methylated	4.071e-10, 5.105e-10	FALSE	TRUE	0.0199607	0.218808	0.197136	NA	6.36551e-06	1.98152e-05
TTR	hyper-methylated	6.123e-38	FALSE	TRUE	0.0198767	0.20286	0.198091	NA	1.52398e-05	4.26274e-05
ATP8B1---Cluster1	hyper-methylated	8.57e-18	FALSE	TRUE	0.0196698	0.136332	0.200466	NA	0.000506145	0.000912954
SORCS1	hyper-methylated	4.019e-44	FALSE	TRUE	0.0194758	0.101277	0.202723	NA	0.00299581	0.00444763
CHFR---Cluster1	hyper-methylated	1.699e-40	FALSE	TRUE	0.0190121	0.611208	0.208237	NA	1.04247e-18	1.00599e-16
C15orf48	hyper-methylated	7.787e-22	FALSE	TRUE	0.0185316	0.0900942	0.214136	NA	0.00525453	0.00704252
HSPA2---Cluster3	dual-methylated	6.109e-25, 1.305e-24	FALSE	TRUE	0.0179365	0.205162	0.221715	NA	1.34474e-05	3.81669e-05
CTSZ---Cluster5	hyper-methylated	1.775e-30	FALSE	TRUE	0.0171171	0.0960616	0.232677	NA	0.00389401	0.005567
AMBP---Cluster1	hyper-methylated	1.027e-37	FALSE	TRUE	0.0164931	0.175458	0.241457	NA	6.61337e-05	0.000150162
PAPSS2	hypo-methylated	1.099e-40	FALSE	TRUE	0.0160175	0.0977546	0.248418	NA	0.0035764	0.00518981
FBLN2---Cluster1	hyper-methylated	1.907e-35	FALSE	TRUE	0.0159986	0.114198	0.2487	NA	0.00156121	0.00250854
MAPRE3	hypo-methylated	1.885e-32	FALSE	TRUE	0.0155164	0.174385	0.256017	NA	6.99924e-05	0.000155271
H1F0	hyper-methylated	2.704e-39	FALSE	TRUE	0.0144665	0.281193	0.272876	NA	1.7938e-07	8.65511e-07
LYZ	hypo-methylated	3.802e-43	FALSE	TRUE	0.0142783	0.0840798	0.276041	NA	0.00710551	0.00908188
SATB1	hyper-methylated	4.703e-42	FALSE	TRUE	0.0128911	0.18151	0.300841	NA	4.79811e-05	0.00011157
C4BPA	hypo-methylated	5.765e-31	FALSE	TRUE	0.0126777	0.127361	0.304903	NA	0.000800438	0.00136712
GSDMB---Cluster1	hypo-methylated	1.142e-42	FALSE	TRUE	0.0120076	0.142367	0.318123	NA	0.000371277	0.000682443
MT1E---Cluster1	hyper-methylated	6.137e-29	FALSE	TRUE	0.0118551	0.176729	0.321235	NA	6.18339e-05	0.000142071
APOA1---Cluster2	hypo-methylated	1.083e-37	FALSE	TRUE	0.0109927	0.0819085	0.3396	NA	0.00792328	0.00992982
PKLR	hyper-methylated	4.947e-36	FALSE	TRUE	0.0107129	0.554791	0.345857	NA	3.0229e-16	1.45855e-14
RPP30	hyper-methylated	3.909e-35	FALSE	TRUE	0.0107034	0.190392	0.346071	NA	2.98616e-05	7.29531e-05
EPB41L3	hyper-methylated	2.031e-43	FALSE	TRUE	0.0102535	0.160038	0.356468	NA	0.000148634	0.000298816
CYP2W1---Cluster1	hyper-methylated	7.153e-35	FALSE	TRUE	0.010097	0.621403	0.360183	NA	3.4333e-19	6.62626e-17
OGDHL	hyper-methylated	4.233e-30	FALSE	TRUE	0.00950734	0.105975	0.374667	NA	0.00236465	0.00359352
KRT75---Cluster1	dual-methylated	1.007e-23, 8.397e-13	FALSE	TRUE	0.00808591	0.113108	0.413116	NA	0.00164971	0.00258857
PRKACB---Cluster1	hyper-methylated	1.665e-37	FALSE	TRUE	0.00783137	0.0871567	0.420597	NA	0.00608911	0.00794224
HSPB6	hyper-methylated	3.852e-43	FALSE	TRUE	0.00675289	0.160525	0.454657	NA	0.000144905	0.000294385
ACAT2---Cluster2	hypo-methylated	5.337e-43	FALSE	TRUE	0.00600861	0.252217	0.480726	NA	9.724e-07	3.83007e-06
WDR77	hyper-methylated	4.899e-24	FALSE	TRUE	0.0059994	0.151298	0.481063	NA	0.000234117	0.000442986
HKDC1	hypo-methylated	5.591e-44	FALSE	TRUE	0.00576092	0.202429	0.489939	NA	1.56007e-05	4.29006e-05
PPIE---Cluster1	hyper-methylated	1.447e-19	FALSE	TRUE	0.00538912	0.17474	0.504329	NA	6.8692e-05	0.000154158
CTNNBL1	dual-methylated	3.807e-18, 1.712e-37	FALSE	TRUE	0.00523613	0.239825	0.51046	NA	1.96844e-06	6.7841e-06
COL12A1---Cluster1	hyper-methylated	3.591e-44	FALSE	TRUE	0.00497774	0.0944149	0.521109	NA	0.00422983	0.00591563
PURB	hyper-methylated	3.325e-32	FALSE	TRUE	0.00394463	0.122717	0.567975	NA	0.00101375	0.00168667
LXN---Cluster1	hyper-methylated	1.507e-21	FALSE	TRUE	0.00354838	0.168329	0.588134	NA	9.62982e-05	0.000211199
FBN1	hyper-methylated	3.591e-44, 6.156e-09	FALSE	TRUE	0.00295447	0.132626	0.621254	NA	0.000611856	0.00106386
GSPT2---Cluster2	dual-methylated	9.004e-16, 2.120e-21	FALSE	TRUE	0.00287467	0.407517	0.626013	NA	4.95367e-11	4.55266e-10
FERMT3---Cluster3	hypo-methylated	7.805e-35	FALSE	TRUE	0.00260662	0.0871524	0.642621	NA	0.00609042	0.00794224
MGST1	dual-methylated	2.232e-16, 9.989e-18	FALSE	TRUE	0.00258461	0.12314	0.64403	NA	0.000992213	0.00166519
ABCC2---Cluster2	hypo-methylated	1.626e-24, 6.869e-40	FALSE	TRUE	0.00238758	0.453401	0.656979	NA	1.6601e-12	2.28857e-11
EFEMP1---Cluster1	hyper-methylated	3.048e-35	FALSE	TRUE	0.00225365	0.166005	0.666149	NA	0.000108787	0.000235909
TPM1	hyper-methylated	1.327e-40	FALSE	TRUE	0.00199556	0.241737	0.684774	NA	1.76671e-06	6.43348e-06
TMBIM1	hyper-methylated	3.147e-18	FALSE	TRUE	0.00127286	0.162508	0.745816	NA	0.000130649	0.000274079
HPCAL1	hypo-methylated	4.228e-28	FALSE	TRUE	0.00106451	0.155213	0.766902	NA	0.000191083	0.000372514
COL2A1---Cluster1	hyper-methylated	7.842e-42	FALSE	TRUE	0.000855179	0.095866	0.790489	NA	0.00393247	0.00558064
MATN2---Cluster2	hyper-methylated	5.348e-34	FALSE	TRUE	0.000834606	0.0940222	0.792967	NA	0.0043141	0.00594841
EIF3I---Cluster2	hypo-methylated	1.756e-26	FALSE	TRUE	0.000788746	0.100056	0.798612	NA	0.00318566	0.00465782
TPM4---Cluster1	hyper-methylated	6.002e-25	FALSE	TRUE	0.000741088	0.10365	0.804666	NA	0.00265851	0.00400853
LRG1	hypo-methylated	7.377e-36	FALSE	TRUE	0.00067057	0.397881	0.814016	NA	9.78623e-11	8.21192e-10
GNL1	hyper-methylated	8.413e-41	FALSE	TRUE	0.00053566	0.224179	0.833473	NA	4.72835e-06	1.54673e-05
COL14A1---Cluster1	hyper-methylated	8.573e-44	FALSE	TRUE	0.00022851	0.092378	0.890784	NA	0.0046854	0.00636818
CACNA1D---Cluster1	hyper-methylated	5.293e-39	FALSE	TRUE	0.000208864	0.0851858	0.895557	NA	0.00672198	0.00864895
METTL7A	hyper-methylated	3.325e-32	FALSE	TRUE	0.000169957	0.15425	0.905736	NA	0.000200887	0.000387712
VWA1---Cluster1	hypo-methylated	8.896e-38	FALSE	TRUE	0.000124973	0.0823822	0.919119	NA	0.00773718	0.00975997
ARHGDIB---Cluster1	hypo-methylated	4.831e-43	FALSE	TRUE	8.96e-05	0.152929	0.931483	NA	0.000215146	0.000411121
RAC3---Cluster1	hyper-methylated	7.279e-43, 9.674e-19	FALSE	TRUE	7.50561e-05	0.192787	0.937277	NA	2.62596e-05	6.58195e-05
STOM---Cluster1	hyper-methylated	1.466e-42	FALSE	TRUE	4.27543e-05	0.16382	0.95264	NA	0.000121982	0.000258709
FMNL1---Cluster1	hyper-methylated	1.142e-42	FALSE	TRUE	1.97024e-05	0.0934405	0.96784	NA	0.00444197	0.00608015
C2---Cluster1	hypo-methylated	3.672e-42, 1.568e-10	FALSE	TRUE	5.80441e-06	0.362308	0.982541	NA	1.10748e-09	7.63372e-09
CEACAM1---Cluster1	hypo-methylated	1.559e-29	FALSE	TRUE	2.49542e-06	0.118142	0.988552	NA	0.00127865	0.00209136
EEF1A2	hyper-methylated	9.194e-43	FALSE	TRUE	1.90409e-06	0.100655	0.99	NA	0.00309101	0.00455394

## Sheet: OV
gene.id	methylation.state	methylation.q_value	pa.validated	ge.validated	pa.r_squared	ge.r_squared	pa.p_value	pa.q_value	ge.p_value	ge.q_value
LYPLAL1---Cluster1	dual-methylated	6.964e-06, 3.492e-04	TRUE	TRUE	0.619319	0.782868	1.2332e-32	1.5785e-30	1.31573e-50	2.36831e-48
GSTT1	hyper-methylated	8.035e-05	TRUE	TRUE	0.565357	0.717482	2.19733e-28	1.40629e-26	3.47005e-42	2.08203e-40
BST2---Cluster1	hypo-methylated	4.476e-06	TRUE	TRUE	0.490171	0.587754	2.91821e-23	1.2451e-21	4.41529e-30	9.9344e-29
VTCN1	dual-methylated	6.327e-04, 2.336e-05	TRUE	TRUE	0.475774	0.500899	2.29254e-22	7.33614e-21	6.04871e-24	1.08877e-22
NLRP2	hypo-methylated	4.885e-06	TRUE	TRUE	0.471548	0.615308	4.15392e-22	1.0634e-20	2.67329e-32	8.01987e-31
RAB25	hyper-methylated	4.476e-06	TRUE	TRUE	0.456871	0.748289	3.15953e-21	6.74034e-20	7.01259e-46	6.31133e-44
PAX8	hypo-methylated	4.749e-06	TRUE	TRUE	0.406015	0.411339	2.40779e-18	4.40282e-17	1.23442e-18	1.58711e-17
CMBL---Cluster1	hyper-methylated	4.476e-06	TRUE	TRUE	0.397863	0.407417	6.62206e-18	1.05953e-16	2.02038e-18	2.42446e-17
GSTM1	dual-methylated	1.921e-04, 5.020e-07	TRUE	TRUE	0.382011	0.4681	4.56034e-17	6.48582e-16	6.72437e-22	1.00866e-20
TSPYL5---Cluster1	hypo-methylated	4.476e-06	TRUE	TRUE	0.366659	0.550808	2.82395e-16	3.61466e-15	2.50289e-27	5.00579e-26
GBP4---Cluster1	dual-methylated	8.167e-07, 4.476e-06	TRUE	TRUE	0.351478	0.360973	1.64373e-15	1.9127e-14	5.48853e-16	4.70446e-15
SPON1	hypo-methylated	4.476e-06	TRUE	TRUE	0.344879	0.622463	3.49128e-15	3.72403e-14	6.68738e-33	2.40746e-31
NAPRT	hypo-methylated	6.664e-04, 4.476e-06	TRUE	TRUE	0.338101	0.401233	7.51066e-15	7.39511e-14	4.36575e-18	4.91147e-17
CRAT---Cluster2	hyper-methylated	4.476e-06	TRUE	TRUE	0.322799	0.347323	4.1201e-14	3.76695e-13	2.6435e-15	2.16286e-14
S100A16---Cluster1	dual-methylated	1.985e-03, 1.122e-05	TRUE	TRUE	0.318977	0.370053	6.26674e-14	5.34761e-13	1.8943e-16	1.8943e-15
GMFG---Cluster1	hypo-methylated	4.476e-06	TRUE	FALSE	0.050717	0.0205904	0.00575572	0.00588891	0.0808355	NA
TNFAIP2	hypo-methylated	4.476e-06	TRUE	TRUE	0.284139	0.248927	2.59185e-12	1.95151e-11	9.41377e-11	4.98376e-10
PSMB8---Cluster2	hypo-methylated	4.476e-06	TRUE	TRUE	0.269274	0.244713	1.20453e-11	8.56554e-11	1.43172e-10	6.96511e-10
SFN---Cluster1	hypo-methylated	4.476e-06, 1.965e-04	TRUE	TRUE	0.266982	0.305472	1.52244e-11	1.02564e-10	2.7093e-13	1.9507e-12
ALDOC---Cluster1	hyper-methylated	2.584e-05	TRUE	TRUE	0.255484	0.28721	4.88072e-11	3.12366e-10	1.88004e-12	1.30157e-11
STMN1---Cluster1	hypo-methylated	0.0002804	TRUE	TRUE	0.242641	0.202872	1.75815e-10	1.07163e-09	8.23124e-09	2.69386e-08
SP100---Cluster1	hyper-methylated	1.104e-05	TRUE	TRUE	0.222611	0.105868	1.2475e-09	7.2582e-09	5.14395e-05	9.44808e-05
SERPINA5---Cluster1	hypo-methylated	4.702e-06	TRUE	TRUE	0.215124	0.487653	2.56461e-09	1.38616e-08	4.20175e-23	6.87559e-22
CAPS	hypo-methylated	0.0002804	TRUE	TRUE	0.214985	0.207028	2.59905e-09	1.38616e-08	5.55195e-09	1.88557e-08
RBP1---Cluster4	hyper-methylated	4.476e-06	TRUE	TRUE	0.208294	0.20917	4.92275e-09	2.52045e-08	4.52919e-09	1.66378e-08
SERPINB1---Cluster1	hyper-methylated	1.183e-05	TRUE	TRUE	0.203705	0.196067	7.60736e-09	3.74516e-08	1.56225e-08	4.76619e-08
HIST1H1A---Cluster2	hyper-methylated	4.547e-06	TRUE	TRUE	0.196858	0.200116	1.45055e-08	6.87666e-08	1.06765e-08	3.43175e-08
IDO1	hypo-methylated	4.598e-06	TRUE	TRUE	0.185664	0.151506	4.12361e-08	1.88508e-07	9.289e-07	2.32225e-06
C9orf64---Cluster1	hypo-methylated	0.0001571	TRUE	TRUE	0.175876	0.0914754	1.01783e-07	4.49248e-07	0.000177569	0.000287637
PYCARD---Cluster3	dual-methylated	5.381e-03, 4.810e-06	TRUE	TRUE	0.173006	0.127908	1.3242e-07	5.6499e-07	7.54076e-06	1.65529e-05
CDH6---Cluster2	hypo-methylated	4.476e-06	TRUE	TRUE	0.171017	0.217356	1.58855e-07	6.46571e-07	2.0702e-09	8.12443e-09
TRIM29---Cluster1	hypo-methylated	4.476e-06	TRUE	TRUE	0.170826	0.225469	1.61643e-07	6.46571e-07	9.45875e-10	4.05375e-09
ITGAL	hypo-methylated	4.476e-06	TRUE	TRUE	0.169022	0.183553	1.90587e-07	7.39248e-07	5.01479e-08	1.45591e-07
TNFAIP8	hypo-methylated	3.156e-05, 4.476e-06	TRUE	TRUE	0.167852	0.284339	2.12036e-07	7.98254e-07	2.53845e-12	1.6923e-11
MAGED2	hypo-methylated	7.516e-06	TRUE	TRUE	0.163649	0.0895898	3.10687e-07	1.13623e-06	0.000208717	0.000323871
KRT8---Cluster1	hypo-methylated	0.0001387	TRUE	TRUE	0.163033	0.0978646	3.28552e-07	1.16819e-06	0.000102578	0.000174189
HIST1H1A---Cluster1	hyper-methylated	4.598e-06	TRUE	TRUE	0.160426	0.204163	4.16012e-07	1.43918e-06	7.28488e-09	2.42829e-08
IFI35---Cluster1	hyper-methylated	4.598e-06	TRUE	TRUE	0.155986	0.230832	6.21053e-07	2.09197e-06	5.61319e-10	2.52594e-09
KRT80---Cluster1	hypo-methylated	4.476e-06	TRUE	TRUE	0.15243	0.142571	8.55007e-07	2.80618e-06	2.06322e-06	5.01864e-06
NNMT	hypo-methylated	4.476e-06	TRUE	TRUE	0.138218	0.256907	3.03646e-06	9.71668e-06	4.22912e-11	2.62497e-10
LCP1---Cluster2	hypo-methylated	4.476e-06	TRUE	TRUE	0.137662	0.365143	3.18993e-06	9.95879e-06	3.37353e-16	3.03618e-15
ZMYM3---Cluster1	hypo-methylated	7.866e-05, 4.476e-06	TRUE	TRUE	0.136316	0.0542333	3.59336e-06	1.09512e-05	0.0042614	0.00456579
PFKM	hypo-methylated	6.420e-04, 4.476e-06	TRUE	TRUE	0.135829	0.137226	3.7517e-06	1.11679e-05	3.31524e-06	7.74992e-06
GPNMB---Cluster1	hypo-methylated	0.002998	TRUE	TRUE	0.133247	0.219061	4.71284e-06	1.34706e-05	1.75711e-09	7.18817e-09
CASP10	hyper-methylated	4.848e-06	TRUE	TRUE	0.133192	0.239346	4.73577e-06	1.34706e-05	2.43484e-10	1.12377e-09
LRRC41	hyper-methylated	4.476e-06	TRUE	TRUE	0.132394	0.0724467	5.0808e-06	1.40265e-05	0.000902394	0.00123054
LCP2	hypo-methylated	4.476e-06	TRUE	TRUE	0.13224	0.199151	5.15035e-06	1.40265e-05	1.1692e-08	3.6922e-08
GLRX---Cluster1	hypo-methylated	9.42e-06	TRUE	TRUE	0.131815	0.175072	5.34718e-06	1.42223e-05	1.09574e-07	3.08178e-07
CYB5R2---Cluster1	hypo-methylated	0.0005096	TRUE	TRUE	0.13161	0.216671	5.44446e-06	1.42223e-05	2.21084e-09	8.46704e-09
TMEM173	hyper-methylated	4.476e-06	TRUE	TRUE	0.131293	0.36773	5.59889e-06	1.43332e-05	2.49026e-16	2.3592e-15
TSTA3---Cluster1	hypo-methylated	4.476e-06	TRUE	TRUE	0.130419	0.0587566	6.04657e-06	1.51757e-05	0.00289689	0.0032795
WT1---Cluster1	dual-methylated	1.250e-04, 1.626e-05	TRUE	TRUE	0.130102	0.314166	6.21776e-06	1.53053e-05	1.05904e-13	7.9428e-13
FUT8---Cluster1	hyper-methylated	4.476e-06	TRUE	TRUE	0.129321	0.207923	6.65967e-06	1.60837e-05	5.09924e-09	1.83573e-08
IL18	hypo-methylated	4.476e-06	TRUE	TRUE	0.127632	0.180169	7.72587e-06	1.83132e-05	6.85561e-08	1.95874e-07
MYD88	hyper-methylated	0.002457	TRUE	TRUE	0.124409	0.243837	1.02496e-05	2.38536e-05	1.56168e-10	7.39745e-10
UBL5---Cluster1	hypo-methylated	5.069e-06	TRUE	TRUE	0.123748	0.0682874	1.08608e-05	2.48247e-05	0.00128612	0.0016303
TOR4A---Cluster1	hyper-methylated	5.02e-06	TRUE	TRUE	0.122992	0.384369	1.16042e-05	2.60585e-05	3.43284e-17	3.63478e-16
MARCKSL1---Cluster1	hypo-methylated	4.476e-06	TRUE	TRUE	0.117528	0.108479	1.86999e-05	4.12687e-05	4.10407e-05	7.94337e-05
S100A13---Cluster2	hypo-methylated	4.476e-06, 2.419e-03	TRUE	TRUE	0.116861	0.226058	1.98177e-05	4.29944e-05	8.93356e-10	3.92205e-09
NME3---Cluster2	hypo-methylated	4.476e-06	TRUE	TRUE	0.116265	0.157143	2.08743e-05	4.45317e-05	5.59599e-07	1.45982e-06
IQGAP2	hyper-methylated	4.476e-06	TRUE	TRUE	0.115645	0.0965507	2.20321e-05	4.62313e-05	0.000114849	0.000191414
CTNNBL1	dual-methylated	4.476e-06, 2.516e-03	TRUE	TRUE	0.113483	0.0956966	2.65889e-05	5.48933e-05	0.000123598	0.000202251
MX2	hypo-methylated	4.476e-06	TRUE	TRUE	0.112652	0.141449	2.8579e-05	5.80653e-05	2.2797e-06	5.47128e-06
PLCD1---Cluster2	dual-methylated	4.200e-05, 5.271e-06	TRUE	TRUE	0.111848	0.0511488	3.0644e-05	6.12879e-05	0.00554694	0.00560926
HCLS1---Cluster1	hypo-methylated	4.702e-06	TRUE	TRUE	0.111198	0.255353	3.24237e-05	6.38498e-05	4.94535e-11	2.78176e-10
CRAT---Cluster1	hypo-methylated	4.476e-06	TRUE	TRUE	0.109313	0.11651	3.81778e-05	7.40418e-05	2.04327e-05	4.17942e-05
SELENBP1	hypo-methylated	9.816e-06	TRUE	TRUE	0.108755	0.207205	4.00685e-05	7.65488e-05	5.45969e-09	1.88557e-08
PEG10---Cluster3	hypo-methylated	0.0002843	TRUE	TRUE	0.107893	0.129729	4.31741e-05	8.1269e-05	6.42485e-06	1.44559e-05
GSTP1---Cluster2	hypo-methylated	5.707e-06, 4.476e-06	TRUE	TRUE	0.107224	0.0998552	4.57495e-05	8.48686e-05	8.64238e-05	0.00014958
S100P	hypo-methylated	4.766e-06	TRUE	TRUE	0.106262	0.267359	4.97184e-05	9.09136e-05	1.4651e-11	9.41852e-11
STAT5A---Cluster1	hypo-methylated	4.476e-06	TRUE	TRUE	0.103894	0.246007	6.10073e-05	0.000109985	1.25911e-10	6.29554e-10
NONO---Cluster1	hypo-methylated	4.476e-06	TRUE	TRUE	0.100708	0.066072	8.03015e-05	0.000142758	0.00155321	0.00190189
ACAA2	hyper-methylated	1.131e-05	TRUE	TRUE	0.0998621	0.0906584	8.63723e-05	0.000151447	0.000190453	0.000300715
MUC1---Cluster4	dual-methylated	5.752e-06, 2.786e-03	TRUE	TRUE	0.0977777	0.151866	0.000103348	0.000178251	8.99404e-07	2.28018e-06
CTSZ---Cluster3	hypo-methylated	4.476e-06	TRUE	FALSE	0.0521482	0.00796629	0.00509254	0.00525682	0.279043	NA
CASP8---Cluster1	hypo-methylated	4.476e-06, 2.437e-03	TRUE	TRUE	0.097501	0.193944	0.000105837	0.000178251	1.90619e-08	5.71858e-08
SNTB1---Cluster1	hypo-methylated	4.98e-06	TRUE	TRUE	0.0971962	0.136055	0.000108648	0.00018061	3.67738e-06	8.48626e-06
FSTL1---Cluster1	hyper-methylated	4.476e-06	TRUE	TRUE	0.0968061	0.148838	0.000112355	0.000184377	1.17971e-06	2.90887e-06
MT1E---Cluster1	hyper-methylated	5.079e-06	TRUE	TRUE	0.0966288	0.196567	0.00011408	0.000184838	1.49073e-08	4.6264e-08
SNX33	hyper-methylated	4.476e-06	TRUE	TRUE	0.0953606	0.0667495	0.000127218	0.000203548	0.00146612	0.00183563
MGMT---Cluster8	hypo-methylated	2.203e-05	TRUE	TRUE	0.0952017	0.064925	0.000128966	0.000203798	0.00171262	0.00208292
LSP1---Cluster1	hypo-methylated	9.92e-06	TRUE	TRUE	0.0949971	0.0815405	0.000131253	0.000204883	0.00041547	0.000618055
TAGLN	hypo-methylated	4.476e-06	TRUE	TRUE	0.0916963	0.207464	0.000174238	0.000268705	5.32686e-09	1.88007e-08
TRIM2---Cluster1	hyper-methylated	5.871e-06	TRUE	TRUE	0.090713	0.135295	0.000189564	0.00028886	3.93301e-06	8.96128e-06
EIF4E	hypo-methylated	7.853e-06	TRUE	TRUE	0.0890237	0.0593745	0.000219087	0.000329919	0.00274823	0.0031309
ATP5F1D---Cluster2	hypo-methylated	0.0009234	TRUE	TRUE	0.0882218	0.0690234	0.000234661	0.000349263	0.00120796	0.00154208
NUP210---Cluster2	hypo-methylated	4.476e-06	TRUE	FALSE	0.0536473	0.0417983	0.00448016	0.00473934	0.0123828	NA
ITGB2---Cluster1	hypo-methylated	4.715e-06	TRUE	FALSE	0.054086	0.0300787	0.00431535	0.00460304	0.0344099	NA
DDAH2---Cluster2	hyper-methylated	4.476e-06	TRUE	TRUE	0.0779347	0.0783594	0.000565197	0.000812868	0.000545085	0.000772561
PTGDS---Cluster1	hypo-methylated	5.02e-07	TRUE	FALSE	0.0559633	0.00509631	0.00367629	0.00409187	0.386944	NA
COA4---Cluster2	hypo-methylated	4.476e-06	TRUE	TRUE	0.0766881	0.0596027	0.000628606	0.000884193	0.00269529	0.00309014
NEK9---Cluster1	hyper-methylated	8.167e-07	TRUE	TRUE	0.0751394	0.0527836	0.000717345	0.000998045	0.00482329	0.00501846
PARP9---Cluster1	hypo-methylated	4.476e-06	TRUE	TRUE	0.0738532	0.108265	0.000800463	0.00110171	4.18064e-05	8.00548e-05
LXN---Cluster1	hyper-methylated	4.749e-06	TRUE	TRUE	0.0724399	0.256243	0.00090292	0.00122951	4.52189e-11	2.71314e-10
FOLR1	hyper-methylated	2.418e-05	TRUE	TRUE	0.0721442	0.104378	0.000925957	0.00123896	5.85079e-05	0.000106378
GSTM2	hyper-methylated	1.051e-05	TRUE	FALSE	0.056027	0.0443055	0.00365639	0.00409187	0.00997664	NA
NDRG2---Cluster2	dual-methylated	1.440e-05, 3.181e-05	TRUE	FALSE	0.0577664	0.0357447	0.00315213	0.00360243	0.0209305	NA
ATRX	hypo-methylated	4.476e-06	TRUE	FALSE	0.0601514	0.0246264	0.00257215	0.00307696	0.055969	NA
FCGRT---Cluster2	hyper-methylated	4.476e-06	TRUE	TRUE	0.0683509	0.187226	0.00127918	0.00165389	3.56703e-08	1.05257e-07
CD151---Cluster1	hypo-methylated	0.003127	TRUE	TRUE	0.0670934	0.128669	0.00142379	0.00182246	7.05303e-06	1.56734e-05
H1F0	hypo-methylated	4.783e-06	TRUE	FALSE	0.0650975	0.035581	0.00168764	0.00211783	0.0212314	NA
GOT2---Cluster1	dual-methylated	4.476e-06, 1.530e-03	TRUE	FALSE	0.0667158	0.0214806	0.00147033	0.00186339	0.0744882	NA
UPF3B	hypo-methylated	4.476e-06, 6.157e-03	TRUE	TRUE	0.0648154	0.09589	0.00172868	0.00214826	0.00012156	0.000200741
C2---Cluster1	hypo-methylated	4.476e-06	TRUE	TRUE	0.0633199	0.451895	0.00196355	0.00241668	6.20939e-21	8.59761e-20
SLC44A2---Cluster1	hypo-methylated	5.47e-06	TRUE	TRUE	0.0630088	0.0702391	0.00201628	0.00245794	0.00108914	0.00143098
POF1B---Cluster1	hypo-methylated	0.0002554	TRUE	TRUE	0.0622442	0.0514584	0.00215199	0.00259863	0.00540197	0.00549353
C1orf35---Cluster2	hypo-methylated	4.476e-06	TRUE	FALSE	0.0690003	0.0134584	0.00121034	0.00158085	0.158858	NA
PLCB2---Cluster1	hypo-methylated	8.41e-06	TRUE	TRUE	0.0589333	0.317692	0.00285358	0.00338202	7.21225e-14	5.64437e-13
ARHGDIB---Cluster1	hypo-methylated	4.476e-06	TRUE	TRUE	0.0584337	0.0913835	0.00297775	0.0034695	0.000178974	0.000287637
KLK6---Cluster1	hypo-methylated	9.177e-05	TRUE	TRUE	0.0584186	0.123173	0.0029816	0.0034695	1.14218e-05	2.47701e-05
AIF1	hyper-methylated	1.454e-05	TRUE	TRUE	0.0578753	0.0525493	0.003123	0.0036013	0.00492086	0.00509054
PALM	hyper-methylated	0.00438	TRUE	FALSE	0.0707291	0.0128092	0.0010446	0.00137844	0.16935	NA
ISLR---Cluster1	dual-methylated	2.529e-04, 2.367e-05	TRUE	TRUE	0.0562355	0.0552158	0.00359189	0.00406869	0.00391849	0.00422352
SPG7---Cluster2	hypo-methylated	5.611e-06	TRUE	FALSE	0.0721029	0.0246465	0.000929223	0.00123896	0.0558676	NA
ATXN2L	hypo-methylated	4.476e-06	TRUE	FALSE	0.0768517	0.0431995	0.000619895	0.000881628	0.0109734	NA
MMRN2---Cluster2	hypo-methylated	4.476e-06	TRUE	TRUE	0.0557936	0.0628222	0.00372992	0.00411578	0.0020486	0.0024131
TRIM22	hyper-methylated	3.844e-05	TRUE	TRUE	0.0546173	0.114505	0.00412395	0.00451167	2.43275e-05	4.92017e-05
AKAP12---Cluster2	hypo-methylated	4.81e-06	TRUE	TRUE	0.0544681	0.0776957	0.00417681	0.00453078	0.000576839	0.000811179
LY75---Cluster1	hypo-methylated	1.715e-05	TRUE	TRUE	0.0543291	0.0899166	0.00422668	0.00454635	0.000202954	0.000317666
PPP1R9A---Cluster3	hypo-methylated	8.846e-06	TRUE	FALSE	0.0817945	0.0405458	0.000406558	0.000591356	0.0137977	NA
MYEF2---Cluster1	hypo-methylated	0.001639	TRUE	FALSE	0.0824705	0.0162527	0.000383745	0.000564591	0.121288	NA
RARRES2---Cluster1	dual-methylated	1.118e-05, 1.386e-05	TRUE	TRUE	0.0534502	0.118354	0.00455623	0.0047803	1.73999e-05	3.64185e-05
CASP1	hypo-methylated	4.476e-06	TRUE	TRUE	0.0527856	0.0625303	0.00482247	0.0050185	0.00210017	0.00245475
PHLDB1---Cluster1	hypo-methylated	6.867e-05	TRUE	FALSE	0.0975362	0.0448978	0.000105517	0.000178251	0.00948106	NA
EVL---Cluster1	hypo-methylated	5.491e-06	TRUE	FALSE	0.314325	0.0024025	1.04094e-13	8.32749e-13	0.552762	NA
TMLHE---Cluster1	hypo-methylated	4.476e-06	TRUE	TRUE	0.0505695	0.0633379	0.00582881	0.00588891	0.00196053	0.00233706
LY75---Cluster2	hypo-methylated	4.476e-06	TRUE	TRUE	0.0505413	0.100576	0.0058429	0.00588891	8.12199e-05	0.000141938
EMILIN1---Cluster2	hyper-methylated	9.924e-05	TRUE	TRUE	0.0500758	0.157608	0.00608043	0.00608043	5.36581e-07	1.42036e-06
SLC25A22---Cluster1	hyper-methylated	5.248e-06	FALSE	TRUE	0.0285671	0.0502705	0.039341	NA	0.00597994	0.00597994
NOP16	hypo-methylated	4.476e-06	FALSE	TRUE	0.00385219	0.0509232	0.452077	NA	0.00565505	0.00568665
GIMAP4	dual-methylated	1.387e-04, 7.155e-05	FALSE	TRUE	0.0400244	0.0518501	0.0144342	NA	0.00522401	0.00534273
STOM---Cluster2	hypo-methylated	4.476e-06	FALSE	TRUE	0.0116419	0.0519674	0.190265	NA	0.00517189	0.00531966
CAP2	hyper-methylated	6.538e-06	FALSE	TRUE	0.0236455	0.0531063	0.0611571	NA	0.00469209	0.00491033
TMCO1	hyper-methylated	5.185e-06	FALSE	TRUE	0.0138285	0.0531449	0.153206	NA	0.00467666	0.00491033
MAT2B---Cluster1	hyper-methylated	5.248e-06	FALSE	TRUE	0.0303723	0.0534221	0.0335286	NA	0.0045672	0.00483586
LAGE3---Cluster1	hypo-methylated	0.0002824	FALSE	TRUE	2.24693e-05	0.0534476	0.954247	NA	0.00455724	0.00483586
GNB4---Cluster2	hyper-methylated	4.476e-06	FALSE	TRUE	4.59566e-05	0.0562139	0.934604	NA	0.00359854	0.00390203
MID1---Cluster1	hypo-methylated	6.754e-06	FALSE	TRUE	0.0284186	0.0568949	0.0398634	NA	0.0033954	0.00370407
HTATIP2---Cluster2	hypo-methylated	4.915e-06, 4.476e-06	FALSE	TRUE	0.0377864	0.0569066	0.0175241	NA	0.00339199	0.00370407
PARVG	hypo-methylated	1.950e-04, 4.476e-06	FALSE	TRUE	0.0221406	0.0572436	0.0701254	NA	0.00329587	0.00363962
S100A14	hypo-methylated	0.0002554	FALSE	TRUE	0.0485642	0.0575226	0.00692095	NA	0.00321837	0.00357596
NCKAP1L---Cluster1	hypo-methylated	4.476e-06	FALSE	TRUE	0.0473954	0.0581724	0.00765053	NA	0.00304487	0.00340421
C4BPB	hypo-methylated	0.002233	FALSE	TRUE	0.00549234	0.0586547	0.369053	NA	0.00292218	0.00328746
MEST---Cluster1	hypo-methylated	4.476e-06	FALSE	TRUE	0.00382708	0.0620548	0.453557	NA	0.00218701	0.00252347
PXDN---Cluster2	hyper-methylated	8.41e-06	FALSE	TRUE	0.0301919	0.0623531	0.0340673	NA	0.00213213	0.00247602
DES	hypo-methylated	4.824e-06	FALSE	TRUE	0.0130089	0.0628076	0.166042	NA	0.00205114	0.0024131
DENND2D	hypo-methylated	4.476e-06	FALSE	TRUE	0.0193499	0.0637395	0.0906623	NA	0.0018946	0.00227352
KIRREL1---Cluster1	hypo-methylated	1.912e-05	FALSE	TRUE	0.0123104	0.0642832	0.177947	NA	0.00180885	0.00218519
UBE4B	hypo-methylated	6.283e-05	FALSE	TRUE	0.0129926	0.0661257	0.166308	NA	0.00154612	0.00190189
MSLN	hypo-methylated	0.0005028	FALSE	TRUE	0.0360502	0.066138	0.0203807	NA	0.0015445	0.00190189
CYBC1---Cluster2	hypo-methylated	4.476e-06	FALSE	TRUE	0.0397874	0.0667304	0.0147333	NA	0.0014685	0.00183563
CCT3---Cluster3	hyper-methylated	4.476e-06	FALSE	TRUE	0.0149332	0.0690539	0.137633	NA	0.00120483	0.00154208
MGAT1	dual-methylated	6.270e-06, 3.526e-04	FALSE	TRUE	0.0198942	0.0691406	0.0862016	NA	0.00119596	0.00154208
MARS---Cluster3	hypo-methylated	4.915e-06	FALSE	TRUE	0.0101404	0.0695965	0.221725	NA	0.00115042	0.00150054
OCRL	hypo-methylated	4.476e-06	FALSE	TRUE	0.027426	0.0703065	0.0435456	NA	0.00108289	0.00143098
SERPING1---Cluster1	hyper-methylated	4.476e-06	FALSE	TRUE	0.000462435	0.0707703	0.794622	NA	0.00104094	0.00138793
GPX7---Cluster2	hyper-methylated	4.833e-06	FALSE	TRUE	0.0317615	0.0719621	0.0296646	NA	0.000940436	0.00126327
CDH13---Cluster1	hyper-methylated	6.324e-06	FALSE	TRUE	0.0472004	0.0722153	0.00777965	NA	0.000920367	0.00124561
KRT6A---Cluster2	dual-methylated	5.329e-05, 3.520e-04	FALSE	TRUE	0.049854	0.0738674	0.00619699	NA	0.000799496	0.00109854
SIRT2---Cluster3	hypo-methylated	4.808e-06	FALSE	TRUE	0.00799733	0.0755314	0.278105	NA	0.000693766	0.000960598
HMGCL---Cluster2	hypo-methylated	6.151e-06	FALSE	TRUE	0.0464439	0.07719	0.00830156	NA	0.000602267	0.000840373
C2---Cluster2	hyper-methylated	0.0001221	FALSE	TRUE	0.0020061	0.0791898	0.587547	NA	0.000507802	0.000725432
SLMAP---Cluster1	dual-methylated	1.320e-05, 9.924e-05	FALSE	TRUE	0.0068754	0.0794657	0.314727	NA	0.000495986	0.000714219
ALDH1A2---Cluster1	hyper-methylated	4.476e-06	FALSE	TRUE	0.0188605	0.0807289	0.0948845	NA	0.000445287	0.000646384
RCN3---Cluster1	hypo-methylated	4.476e-06	FALSE	TRUE	0.0167831	0.0808068	0.115331	NA	0.000442334	0.000646384
NDUFA13---Cluster1	hypo-methylated	1.301e-05	FALSE	TRUE	0.00182049	0.0808536	0.605388	NA	0.00044057	0.000646384
LAMB3---Cluster1	hypo-methylated	8.474e-06	FALSE	TRUE	0.0335401	0.0818864	0.0253767	NA	0.000403378	0.000605066
MFAP5	dual-methylated	1.559e-05, 6.147e-04	FALSE	TRUE	4.21535e-05	0.0824253	0.937362	NA	0.000385233	0.000582705
HMOX1---Cluster1	hypo-methylated	4.476e-06	FALSE	TRUE	0.0341364	0.0861739	0.0240863	NA	0.000279612	0.000426526
SNCA---Cluster2	hyper-methylated	4.476e-06	FALSE	TRUE	0.00190624	0.0864591	0.597008	NA	0.000272872	0.000419803
PCOLCE	dual-methylated	5.954e-05, 2.600e-05	FALSE	TRUE	0.00610832	0.0907675	0.343421	NA	0.00018868	0.000300553
CXADR---Cluster1	hypo-methylated	4.476e-06	FALSE	TRUE	0.0254936	0.0966007	0.0517667	NA	0.000114356	0.000191414
STAG2---Cluster1	hypo-methylated	4.476e-06	FALSE	TRUE	0.0186258	0.0980597	0.0969848	NA	0.00010087	0.00017292
LDAH	hyper-methylated	4.824e-06	FALSE	TRUE	0.0314603	0.101787	0.0304614	NA	7.31678e-05	0.00012912
GGA3---Cluster2	hyper-methylated	0.01007	FALSE	TRUE	0.000363255	0.102344	0.817541	NA	6.97377e-05	0.000124285
HKDC1	hypo-methylated	0.0001022	FALSE	TRUE	0.0404539	0.102424	0.0139077	NA	6.92596e-05	0.000124285
ITGB3	hypo-methylated	4.476e-06	FALSE	TRUE	0.0254623	0.106853	0.0519126	NA	4.72401e-05	8.7662e-05
OLFML3	dual-methylated	6.007e-05, 1.967e-04	FALSE	TRUE	0.0249526	0.107867	0.0543477	NA	4.32722e-05	8.11354e-05
FBLN2---Cluster1	hyper-methylated	4.476e-06	FALSE	TRUE	0.0206613	0.108087	0.0803096	NA	4.24576e-05	8.04459e-05
NDUFS4	hyper-methylated	4.511e-06	FALSE	TRUE	0.0106084	0.109038	0.211308	NA	3.9099e-05	7.64979e-05
RNASE1---Cluster1	hypo-methylated	4.749e-06	FALSE	TRUE	0.013673	0.10989	0.155553	NA	3.63158e-05	7.18335e-05
MMRN2---Cluster1	hypo-methylated	0.005483	FALSE	TRUE	0.0300617	0.113604	0.0344614	NA	2.63095e-05	5.2619e-05
HIST1H1B---Cluster1	hypo-methylated	4.476e-06	FALSE	TRUE	0.0386861	0.117687	0.0162082	NA	1.84417e-05	3.81552e-05
OLFML1	dual-methylated	2.637e-04, 4.334e-05	FALSE	TRUE	0.030639	0.119752	0.0327484	NA	1.54021e-05	3.26163e-05
SLC29A1	hypo-methylated	1.383e-02, 4.476e-06	FALSE	TRUE	0.037683	0.119846	0.0176823	NA	1.52768e-05	3.26163e-05
APOA1---Cluster2	hypo-methylated	0.0003854	FALSE	TRUE	0.00187146	0.137435	0.600378	NA	3.25452e-06	7.70807e-06
MRPS21	hyper-methylated	7.645e-06	FALSE	TRUE	1.49851e-05	0.152534	0.962629	NA	8.47107e-07	2.17828e-06
A2M	hypo-methylated	1.435e-05	FALSE	TRUE	0.00761796	0.162801	0.289851	NA	3.35541e-07	9.01454e-07
MARC1---Cluster2	hyper-methylated	4.598e-06	FALSE	TRUE	0.0181603	0.164663	0.101299	NA	2.83387e-07	7.72873e-07
MRPS2---Cluster1	hypo-methylated	4.476e-06	FALSE	TRUE	0.0168392	0.169816	0.114719	NA	1.77263e-07	4.90881e-07
FES	hyper-methylated	6.544e-06	FALSE	TRUE	0.0135886	0.21188	0.156843	NA	3.49766e-09	1.31162e-08
SERPINA3	hyper-methylated	1.114e-05	FALSE	TRUE	0.000792335	0.217325	0.733277	NA	2.07624e-09	8.12443e-09
LTF---Cluster1	hyper-methylated	2.121e-05	FALSE	TRUE	0.0227605	0.221835	0.0662737	NA	1.34463e-09	5.62868e-09
PON1	hyper-methylated	4.476e-06	FALSE	TRUE	0.000131597	0.246437	0.889566	NA	1.20639e-10	6.20428e-10
CP	hypo-methylated	4.476e-06	FALSE	TRUE	0.00662293	0.252336	0.32381	NA	6.6947e-11	3.65165e-10
IGFALS---Cluster1	hyper-methylated	4.476e-06	FALSE	TRUE	8.38726e-05	0.255458	0.911735	NA	4.89351e-11	2.78176e-10
C3---Cluster1	dual-methylated	6.446e-05, 2.123e-05	FALSE	TRUE	0.0411153	0.611418	0.0131351	NA	5.61735e-32	1.44446e-30
HSPA1A---Cluster1	hyper-methylated	4.476e-06	FALSE	TRUE	0.0447007	0.658318	0.00964313	NA	4.24659e-36	1.91097e-34
