# Supplementary material for: The impact of DNA methylation on the cancer proteome
Source: PLoS Comput Biol. 2019 Jul 29;15(7):e1007245. doi: 10.1371/journal.pcbi.1007245 (PMC6695193; doi:10.1371/journal.pcbi.1007245)
Supplement: S2 Table — (XLSX) [file pcbi.1007245.s002.xlsx]

## Sheet: BRCA
	rho	p.value	adj.p.value
NMNAT3	0.908353	9.75432e-30	6.0945e-26
NUCB2	0.887546	1.28944e-26	4.02821e-23
ACSS1	0.880547	1.05753e-25	2.20248e-22
SPATA20	0.86961	2.20542e-24	2.87829e-21
PREX1	0.869446	2.30337e-24	2.87829e-21
ASS1	0.868681	2.81905e-24	2.93557e-21
PHGDH	0.863541	1.06e-23	7.99321e-21
RABEP1	0.863486	1.07472e-23	7.99321e-21
PLEKHS1	0.863213	1.15139e-23	7.99321e-21
TSPYL5	0.858893	3.35468e-23	2.096e-20
ARHGEF2	0.850444	2.46022e-22	1.3974e-19
PKIB	0.848995	3.42015e-22	1.78076e-19
EEF1A2	0.846726	5.6901e-22	2.73475e-19
LZTFL1	0.843308	1.20617e-21	5.26836e-19
CRAT	0.84309	1.26481e-21	5.26836e-19
SSH3	0.841285	1.86605e-21	7.28694e-19
SLC9A3R1	0.840465	2.22332e-21	8.17136e-19
GSTM3	0.838442	3.41069e-21	1.18389e-18
ASRGL1	0.838059	3.69585e-21	1.21535e-18
HSPA2	0.83691	4.69665e-21	1.46723e-18
KANK1	0.8365	5.11402e-21	1.52154e-18
ESR1	0.832673	1.11947e-20	3.14352e-18
SPART	0.832509	1.15719e-20	3.14352e-18
NLRP2	0.830786	1.63519e-20	4.25693e-18
IFIT5	0.830513	1.72682e-20	4.31567e-18
AIF1L	0.829282	2.2044e-20	5.29734e-18
SEPT3	0.826494	3.80678e-20	8.80917e-18
BLMH	0.826056	4.14374e-20	9.24647e-18
UAP1	0.824252	5.86491e-20	1.26359e-17
PSIP1	0.821709	9.50512e-20	1.9796e-17
ABAT	0.820752	1.13767e-19	2.29296e-17
ERAP2	0.820287	1.24098e-19	2.42301e-17
CRABP2	0.819658	1.39528e-19	2.56404e-17
TRIM3	0.819658	1.39528e-19	2.56404e-17
PRODH	0.818647	1.68317e-19	3.0047e-17
ARFIP2	0.817662	2.01794e-19	3.50225e-17
KIF4A	0.817334	2.1432e-19	3.61912e-17
PFKM	0.816815	2.35705e-19	3.87548e-17
SUB1	0.815147	3.19228e-19	5.1142e-17
STC2	0.813124	4.59344e-19	7.17496e-17
AKR7A3	0.811511	6.12036e-19	9.32683e-17
CMBL	0.811319	6.33119e-19	9.4184e-17
PPME1	0.810909	6.80686e-19	9.89053e-17
RIOX2	0.81028	7.60397e-19	1.07976e-16
REPS2	0.809241	9.1224e-19	1.26659e-16
IVD	0.809105	9.34279e-19	1.269e-16
DNAJA4	0.808749	9.94018e-19	1.32141e-16
AGR2	0.808421	1.05243e-18	1.36991e-16
CA12	0.808175	1.09839e-18	1.40056e-16
FKBP5	0.807573	1.21907e-18	1.52336e-16
CNP	0.807273	1.28412e-18	1.54267e-16
TBC1D9	0.807273	1.28412e-18	1.54267e-16
SPTBN2	0.807163	1.3086e-18	1.54267e-16
CD109	0.806917	1.36533e-18	1.57974e-16
NFIB	0.806589	1.44468e-18	1.64116e-16
NDRG2	0.80607	1.5795e-18	1.76227e-16
OXCT1	0.805824	1.64753e-18	1.80593e-16
SFXN2	0.804265	2.14893e-18	2.31491e-16
OSBPL1A	0.8038	2.32506e-18	2.4622e-16
GPD1L	0.802543	2.87447e-18	2.99328e-16
CROT	0.802433	2.92777e-18	2.9988e-16
ABR	0.801312	3.53215e-18	3.5595e-16
GFRA1	0.800328	4.1608e-18	4.12645e-16
PGM2L1	0.79836	5.75798e-18	5.62123e-16
TFF3	0.797239	6.91706e-18	6.64889e-16
ACSS3	0.796528	7.76559e-18	7.35142e-16
PAK1	0.796008	8.44835e-18	7.8784e-16
ZSCAN18	0.795161	9.68853e-18	8.90205e-16
MYO1B	0.794805	1.02594e-17	9.28994e-16
RDX	0.794614	1.05801e-17	9.44346e-16
PLEKHF2	0.793766	1.21204e-17	1.0666e-15
MUC1	0.793383	1.2885e-17	1.11814e-15
PFKP	0.793055	1.35773e-17	1.16207e-15
SEC14L2	0.792563	1.46835e-17	1.23977e-15
ZNF385A	0.79147	1.7462e-17	1.4547e-15
PIR	0.791169	1.83111e-17	1.50536e-15
VWA5A	0.790376	2.07449e-17	1.6833e-15
KIF13B	0.790267	2.11042e-17	1.6905e-15
TRIM2	0.789802	2.26994e-17	1.78806e-15
IRF2BPL	0.789747	2.28945e-17	1.78806e-15
S100A16	0.789392	2.4203e-17	1.86692e-15
WARS	0.789282	2.46199e-17	1.87592e-15
ALDOA	0.78879	2.65835e-17	2.00113e-15
IGFBP2	0.787943	3.03248e-17	2.25559e-15
PADI2	0.787642	3.17708e-17	2.33534e-15
DDX58	0.787095	3.45721e-17	2.49638e-15
ADSL	0.78704	3.4865e-17	2.49638e-15
CADPS2	0.786986	3.51603e-17	2.49638e-15
LRRFIP2	0.786357	3.87344e-17	2.71924e-15
S100P	0.786165	3.98901e-17	2.76926e-15
SULT2B1	0.784443	5.19033e-17	3.53079e-15
ISYNA1	0.784361	5.25549e-17	3.53079e-15
ITGA6	0.784361	5.25549e-17	3.53079e-15
SH2D4A	0.784142	5.43314e-17	3.6113e-15
INPPL1	0.782994	6.46505e-17	4.25196e-15
CRYBG1	0.782912	6.54559e-17	4.26009e-15
PEG10	0.782775	6.68198e-17	4.30402e-15
FASN	0.78242	7.04955e-17	4.44905e-15
PAPSS2	0.78242	7.04955e-17	4.44905e-15
PGR	0.781763	7.78005e-17	4.86098e-15
C11orf54	0.779795	1.04367e-16	6.45631e-15
HSPH1	0.779549	1.08248e-16	6.63074e-15
PRC1	0.779412	1.10464e-16	6.70077e-15
MAOB	0.778647	1.23705e-16	7.42065e-15
ADSSL1	0.778592	1.24707e-16	7.42065e-15
GMDS	0.778428	1.27761e-16	7.53064e-15
EML2	0.777772	1.40713e-16	8.21661e-15
NFIA	0.776924	1.5933e-16	9.13294e-15
SULF2	0.776924	1.5933e-16	9.13294e-15
KIF2C	0.776432	1.71206e-16	9.72453e-15
UHRF1	0.775666	1.91397e-16	1.07734e-14
DDX60	0.775448	1.97575e-16	1.10219e-14
TLE3	0.774272	2.34223e-16	1.29507e-14
OAT	0.774135	2.38888e-16	1.30301e-14
KRT17	0.774108	2.39831e-16	1.30301e-14
HTATIP2	0.772249	3.13163e-16	1.68676e-14
LY75	0.771893	3.29456e-16	1.75935e-14
MAP2	0.771702	3.38564e-16	1.79267e-14
SYAP1	0.771593	3.43878e-16	1.8055e-14
TNFAIP2	0.770089	4.25613e-16	2.21603e-14
SH3BP4	0.769952	4.3391e-16	2.24055e-14
AK4	0.769706	4.49239e-16	2.30069e-14
PPP6R3	0.769597	4.56218e-16	2.31744e-14
RBP1	0.768995	4.96513e-16	2.50178e-14
RIPK3	0.768749	5.13968e-16	2.56902e-14
YWHAZ	0.768558	5.27952e-16	2.61797e-14
PRTFDC1	0.767765	5.89893e-16	2.90148e-14
NCAPH	0.76771	5.94414e-16	2.90148e-14
ICAM1	0.767245	6.34214e-16	3.07176e-14
SHANK2	0.76689	6.66371e-16	3.20268e-14
ITPK1	0.766781	6.76578e-16	3.22691e-14
TRIM16	0.766671	6.86935e-16	3.25149e-14
HMGCS1	0.765851	7.69639e-16	3.61557e-14
CTPS1	0.765742	7.81367e-16	3.64327e-14
CCND1	0.764976	8.68419e-16	4.01917e-14
FAM84B	0.764675	9.05116e-16	4.15821e-14
SCRN1	0.764019	9.90442e-16	4.517e-14
CHEK2	0.762679	1.18937e-15	5.38494e-14
SH3BGRL	0.762515	1.21623e-15	5.46692e-14
GBP4	0.762324	1.2483e-15	5.571e-14
TSFM	0.761094	1.47481e-15	6.53519e-14
S100A14	0.760738	1.5473e-15	6.80814e-14
RBM47	0.760437	1.61132e-15	7.04021e-14
FBP1	0.760027	1.70273e-15	7.38797e-14
GRB10	0.759453	1.83915e-15	7.92485e-14
EPHB3	0.759016	1.95011e-15	8.34538e-14
IPO4	0.758934	1.97161e-15	8.38003e-14
MSI2	0.758824	2.00065e-15	8.44599e-14
CENPF	0.758606	2.05996e-15	8.63801e-14
MAP3K20	0.75825	2.15997e-15	8.99701e-14
BLVRA	0.758141	2.19168e-15	9.06861e-14
AGL	0.757813	2.2895e-15	9.41105e-14
CLSTN2	0.757512	2.38286e-15	9.73078e-14
LDHB	0.757075	2.52523e-15	1.02452e-13
STK39	0.756992	2.55282e-15	1.02903e-13
PYCR3	0.75661	2.68547e-15	1.07557e-13
EML1	0.756418	2.75426e-15	1.09609e-13
TES	0.756118	2.86581e-15	1.13326e-13
KARS	0.75445	3.56787e-15	1.39825e-13
ANPEP	0.754422	3.58066e-15	1.39825e-13
CBR3	0.75393	3.81853e-15	1.48187e-13
DHRS1	0.753383	4.10068e-15	1.58155e-13
LAMC2	0.753165	4.21907e-15	1.61722e-13
BCAS3	0.753028	4.29473e-15	1.63619e-13
TBL1X	0.752262	4.74321e-15	1.79609e-13
TPPP3	0.751962	4.93146e-15	1.85613e-13
GREB1	0.75177	5.05498e-15	1.89123e-13
CBR1	0.75095	5.61896e-15	2.08949e-13
IFIH1	0.750895	5.65864e-15	2.08949e-13
GGH	0.750841	5.69859e-15	2.08949e-13
FYCO1	0.750813	5.71867e-15	2.08949e-13
KLC2	0.750485	5.96497e-15	2.16681e-13
UFL1	0.749064	7.15549e-15	2.58425e-13
PSTPIP2	0.748271	7.91564e-15	2.84235e-13
IDI1	0.748161	8.02641e-15	2.86566e-13
YBX2	0.747587	8.63286e-15	3.05792e-13
CRIP1	0.74756	8.66281e-15	3.05792e-13
AKT3	0.747341	8.90606e-15	3.12613e-13
STK26	0.747259	8.99897e-15	3.14109e-13
THBS4	0.746712	9.64263e-15	3.34706e-13
CYP27A1	0.746029	1.05097e-14	3.62789e-13
MRI1	0.745837	1.07657e-14	3.69582e-13
DHX58	0.745755	1.08772e-14	3.7137e-13
NDC80	0.745455	1.12957e-14	3.83562e-13
PYGL	0.745154	1.17296e-14	3.95367e-13
PTK2	0.745126	1.17699e-14	3.95367e-13
GALNT6	0.744908	1.20966e-14	4.0417e-13
PITPNB	0.744498	1.27329e-14	4.23167e-13
TUBB3	0.744005	1.35391e-14	4.47579e-13
KHDRBS3	0.743869	1.37717e-14	4.52035e-13
SCCPDH	0.743841	1.38186e-14	4.52035e-13
DCXR	0.743623	1.41999e-14	4.62089e-13
GALNT7	0.742912	1.55104e-14	5.02119e-13
DIS3	0.742502	1.63186e-14	5.25561e-13
RASAL1	0.74242	1.64851e-14	5.28199e-13
UBE2T	0.742365	1.65969e-14	5.2907e-13
ECI2	0.741928	1.75186e-14	5.55615e-13
KRT23	0.741162	1.92513e-14	6.06468e-13
KDM4B	0.741135	1.93161e-14	6.06468e-13
NUDT8	0.740861	1.99762e-14	6.24056e-13
MX1	0.740615	2.05887e-14	6.39992e-13
RRM2B	0.74056	2.07273e-14	6.40094e-13
CEBPB	0.740533	2.07969e-14	6.40094e-13
USP7	0.740451	2.10071e-14	6.43394e-13
ADGRL2	0.740342	2.12906e-14	6.48895e-13
MYEF2	0.74015	2.17955e-14	6.6106e-13
SFRP1	0.73974	2.29166e-14	6.91705e-13
WFDC2	0.739494	2.36157e-14	7.09379e-13
RELB	0.739357	2.40129e-14	7.1786e-13
DAPP1	0.738865	2.54968e-14	7.58591e-13
SYTL4	0.738674	2.60974e-14	7.7278e-13
TAGLN2	0.737389	3.04972e-14	8.98806e-13
TC2N	0.737116	3.15215e-14	9.2463e-13
CAMK2D	0.736979	3.20459e-14	9.35621e-13
FAM98A	0.736405	3.43417e-14	9.97987e-13
GSTP1	0.736295	3.47966e-14	1.00653e-12
GAK	0.736049	3.58415e-14	1.03197e-12
GOLGA1	0.735721	3.72816e-14	1.06851e-12
GGA1	0.735639	3.76502e-14	1.07415e-12
TPD52L1	0.735202	3.96764e-14	1.12539e-12
NEK9	0.735174	3.98064e-14	1.12539e-12
DPP3	0.734956	4.08618e-14	1.15002e-12
PGD	0.734874	4.12644e-14	1.15614e-12
YARS	0.734217	4.4626e-14	1.24475e-12
RRM2	0.733889	4.64042e-14	1.28859e-12
CARS2	0.733589	4.80939e-14	1.3296e-12
ARL3	0.733397	4.91998e-14	1.35419e-12
SORD	0.732468	5.49288e-14	1.50524e-12
CUL5	0.731784	5.95454e-14	1.61756e-12
SLC27A2	0.731784	5.95454e-14	1.61756e-12
VSNL1	0.73162	6.07078e-14	1.642e-12
TXNRD2	0.731456	6.18919e-14	1.66681e-12
IGFBP5	0.731401	6.22915e-14	1.67037e-12
SPRYD4	0.731347	6.26936e-14	1.67397e-12
DEPTOR	0.730936	6.579e-14	1.74918e-12
C15orf48	0.730854	6.64268e-14	1.75862e-12
MAGED2	0.7308	6.68545e-14	1.76248e-12
CASP7	0.730745	6.72849e-14	1.76637e-12
FKBP4	0.730308	7.08255e-14	1.85154e-12
LAD1	0.730253	7.12804e-14	1.85567e-12
ALCAM	0.729733	7.57453e-14	1.96372e-12
TACC1	0.729487	7.7953e-14	2.00249e-12
ACSF2	0.72946	7.82021e-14	2.00249e-12
KRT7	0.72946	7.82021e-14	2.00249e-12
CAPS	0.729351	7.92061e-14	2.01992e-12
OSBPL2	0.728859	8.38797e-14	2.13041e-12
MYO1E	0.728612	8.63149e-14	2.18338e-12
P4HB	0.728558	8.68653e-14	2.18844e-12
ATP6V1B1	0.728503	8.7419e-14	2.19355e-12
RNF135	0.728448	8.7976e-14	2.1987e-12
RALGPS2	0.728366	8.88181e-14	2.2109e-12
FGFR1OP	0.728284	8.96679e-14	2.22319e-12
LGALS3	0.728175	9.08131e-14	2.24269e-12
RAB31	0.727573	9.73678e-14	2.39509e-12
H2AFY2	0.727491	9.82961e-14	2.40845e-12
ABHD11	0.726999	1.04047e-13	2.53941e-12
PLCB3	0.72689	1.05369e-13	2.55978e-12
KIF23	0.726863	1.05702e-13	2.55978e-12
NFKB1	0.726206	1.14e-13	2.75009e-12
ARFIP1	0.72596	1.17271e-13	2.81811e-12
YAP1	0.725796	1.19501e-13	2.86071e-12
COTL1	0.725222	1.27634e-13	3.04372e-12
PRKACB	0.724839	1.33348e-13	3.16791e-12
IVNS1ABP	0.724757	1.34604e-13	3.18564e-12
IFIT3	0.724675	1.35872e-13	3.2035e-12
SLC12A2	0.724539	1.3801e-13	3.23964e-12
OTUD6B	0.724511	1.38442e-13	3.23964e-12
TK1	0.724074	1.45524e-13	3.37805e-12
GSTCD	0.724046	1.45978e-13	3.37805e-12
MIEN1	0.724046	1.45978e-13	3.37805e-12
SORBS2	0.723937	1.47808e-13	3.40777e-12
STK3	0.723828	1.4966e-13	3.43587e-12
UGDH	0.7238	1.50127e-13	3.43587e-12
CYB5R2	0.723691	1.52007e-13	3.45005e-12
PPFIBP1	0.723691	1.52007e-13	3.45005e-12
NTPCR	0.723636	1.52955e-13	3.45005e-12
PLCG1	0.723636	1.52955e-13	3.45005e-12
PCLAF	0.723527	1.54869e-13	3.48065e-12
SLC7A5	0.723472	1.55834e-13	3.4898e-12
MISP	0.723008	1.64279e-13	3.66577e-12
GMPR	0.722925	1.65814e-13	3.68685e-12
AKAP1	0.722761	1.68926e-13	3.74273e-12
NAPRT	0.722679	1.70503e-13	3.75106e-12
SHMT1	0.722679	1.70503e-13	3.75106e-12
SMARCA1	0.722597	1.72094e-13	3.77278e-12
SLC9A3R2	0.722324	1.77501e-13	3.87771e-12
PPP2R1B	0.721722	1.89978e-13	4.13583e-12
ECM1	0.721394	1.97135e-13	4.27192e-12
POF1B	0.72134	1.98353e-13	4.27192e-12
AMPH	0.721312	1.98964e-13	4.27192e-12
GAB2	0.721312	1.98964e-13	4.27192e-12
STUB1	0.721121	2.03296e-13	4.34998e-12
HEBP1	0.721039	2.0518e-13	4.37531e-12
DDX19A	0.720766	2.11583e-13	4.4965e-12
WWC3	0.720547	2.16843e-13	4.59267e-12
TKFC	0.720465	2.18848e-13	4.61947e-12
LACTB2	0.720273	2.23596e-13	4.70379e-12
ZNF185	0.720164	2.26353e-13	4.74581e-12
TAP2	0.720055	2.29142e-13	4.78823e-12
ITGB4	0.72	2.3055e-13	4.80158e-12
XPNPEP1	0.719945	2.31965e-13	4.81501e-12
ANXA6	0.719809	2.35541e-13	4.87304e-12
NCDN	0.719289	2.49617e-13	5.14722e-12
MAP2K4	0.719043	2.56564e-13	5.27307e-12
SNX7	0.71877	2.64501e-13	5.41836e-12
FEN1	0.718496	2.72673e-13	5.56629e-12
ACY1	0.718469	2.73503e-13	5.56629e-12
TARS	0.71836	2.7685e-13	5.61609e-12
OPTN	0.718141	2.83661e-13	5.73564e-12
ARMT1	0.717867	2.92401e-13	5.8933e-12
KRT5	0.717731	2.96868e-13	5.96301e-12
COIL	0.717703	2.97769e-13	5.96301e-12
PFKFB2	0.717457	3.05999e-13	6.10824e-12
MOCOS	0.717129	3.17313e-13	6.31391e-12
CCDC25	0.717075	3.19237e-13	6.33204e-12
ARMCX2	0.716938	3.24097e-13	6.40809e-12
TOP2A	0.716856	3.27047e-13	6.44602e-12
MSN	0.716774	3.30023e-13	6.48422e-12
MID1	0.716719	3.32021e-13	6.50304e-12
KIF16B	0.716555	3.38086e-13	6.60045e-12
DECR2	0.716528	3.39107e-13	6.60045e-12
RHPN2	0.716473	3.41159e-13	6.61975e-12
GPHN	0.716227	3.50537e-13	6.75886e-12
GPT2	0.716172	3.52655e-13	6.75886e-12
PRSS8	0.716172	3.52655e-13	6.75886e-12
STAT6	0.716172	3.52655e-13	6.75886e-12
HMGN5	0.716063	3.56927e-13	6.81982e-12
CAMK1D	0.716008	3.59082e-13	6.83983e-12
PPP4R1	0.715981	3.60164e-13	6.83983e-12
PSME1	0.715899	3.63429e-13	6.86013e-12
XAF1	0.715899	3.63429e-13	6.86013e-12
NAB2	0.715817	3.66722e-13	6.90144e-12
PARP9	0.715789	3.67826e-13	6.90144e-12
CALML5	0.715762	3.68934e-13	6.90149e-12
DDAH1	0.715625	3.74519e-13	6.98505e-12
C1orf226	0.715543	3.77909e-13	7.0273e-12
NADK2	0.715407	3.83624e-13	7.09305e-12
RANBP3	0.715379	3.84777e-13	7.09305e-12
HSPB8	0.715325	3.87093e-13	7.09305e-12
PANK4	0.715325	3.87093e-13	7.09305e-12
CGNL1	0.715297	3.88256e-13	7.09305e-12
RDH10	0.715297	3.88256e-13	7.09305e-12
FOXP4	0.715188	3.92942e-13	7.15773e-12
GGCT	0.715106	3.96492e-13	7.2014e-12
MED13L	0.714915	4.04895e-13	7.33272e-12
ARHGAP27	0.714833	4.08549e-13	7.3775e-12
HARS2	0.714778	4.11003e-13	7.40041e-12
HSPB1	0.714641	4.17198e-13	7.49038e-12
PCM1	0.714586	4.19701e-13	7.51374e-12
RRBP1	0.714395	4.28577e-13	7.65071e-12
TTC39B	0.714313	4.32436e-13	7.6976e-12
CTPS2	0.714122	4.4157e-13	7.83787e-12
RARA	0.714012	4.46873e-13	7.90952e-12
ARHGAP26	0.713821	4.563e-13	8.05356e-12
ARHGAP32	0.713548	4.70099e-13	8.27374e-12
SCPEP1	0.713411	4.77148e-13	8.35076e-12
TSTD1	0.713411	4.77148e-13	8.35076e-12
APBB2	0.713356	4.79996e-13	8.37714e-12
HAGH	0.713329	4.81426e-13	8.37869e-12
SQOR	0.713192	4.88639e-13	8.48059e-12
USP10	0.712891	5.04873e-13	8.73808e-12
IRS1	0.712208	5.4372e-13	9.38442e-12
CCDC91	0.711798	5.6839e-13	9.78319e-12
GSTZ1	0.711552	5.83704e-13	1.00192e-11
CELSR1	0.71147	5.88897e-13	1.00806e-11
PHYHD1	0.71136	5.95889e-13	1.01724e-11
MTHFD2	0.711278	6.01185e-13	1.02349e-11
PHYH	0.710485	6.54772e-13	1.11169e-11
MDK	0.710321	6.66418e-13	1.1284e-11
WIPI1	0.710212	6.74292e-13	1.13864e-11
BAG2	0.710075	6.84261e-13	1.15236e-11
TATDN1	0.710021	6.88288e-13	1.15603e-11
ANXA11	0.709802	7.04625e-13	1.18029e-11
MICALL1	0.709665	7.15024e-13	1.19451e-11
PTGR1	0.709583	7.21334e-13	1.20184e-11
HSPA4	0.709556	7.23449e-13	1.20216e-11
C9orf64	0.709474	7.29831e-13	1.20954e-11
CAB39L	0.709118	7.58114e-13	1.25309e-11
GHDC	0.709009	7.67026e-13	1.26448e-11
ASPSCR1	0.708845	7.80584e-13	1.28008e-11
BCL2	0.708845	7.80584e-13	1.28008e-11
WDHD1	0.70879	7.85154e-13	1.2842e-11
ENPP1	0.708653	7.96692e-13	1.29967e-11
NUDT4	0.708435	8.15493e-13	1.32687e-11
NUDT2	0.707806	8.71948e-13	1.41505e-11
DDX39A	0.707614	8.89863e-13	1.44038e-11
ATP2A3	0.707423	9.08131e-13	1.46615e-11
FBXO4	0.707368	9.13417e-13	1.47088e-11
PTK7	0.707177	9.32149e-13	1.49719e-11
HNRNPUL2	0.706384	1.01376e-12	1.6241e-11
AFDN	0.706357	1.01669e-12	1.62463e-11
ANLN	0.706329	1.01963e-12	1.62517e-11
ASAP3	0.70622	1.03148e-12	1.63987e-11
GLIPR2	0.706193	1.03446e-12	1.64044e-11
TRIM22	0.70581	1.0771e-12	1.70372e-11
FN3K	0.705728	1.08645e-12	1.71418e-11
TRIM36	0.705482	1.11498e-12	1.75476e-11
RCN1	0.705345	1.13114e-12	1.77572e-11
ACSL1	0.704826	1.19462e-12	1.87067e-11
SFXN5	0.704306	1.26151e-12	1.97048e-11
PREP	0.703923	1.31309e-12	2.04593e-11
SPAG9	0.703759	1.3358e-12	2.07615e-11
HIBCH	0.70365	1.35116e-12	2.0948e-11
MAT2B	0.703213	1.41429e-12	2.18725e-11
PKP1	0.702857	1.46766e-12	2.26419e-11
DCAF11	0.702666	1.4972e-12	2.30406e-11
MCCC2	0.702584	1.51003e-12	2.3181e-11
RPRD1A	0.702256	1.56242e-12	2.39265e-11
EDC4	0.701846	1.63037e-12	2.4906e-11
CAP2	0.701681	1.65833e-12	2.52714e-11
PFAS	0.701381	1.7108e-12	2.60076e-11
KRT80	0.701326	1.72051e-12	2.60917e-11
APP	0.701271	1.73028e-12	2.61762e-11
ALDH3A2	0.70108	1.76487e-12	2.6635e-11
MTUS1	0.700971	1.78493e-12	2.68729e-11
CLGN	0.700861	1.80521e-12	2.71129e-11
NES	0.700807	1.81544e-12	2.7136e-11
SEPT11	0.700807	1.81544e-12	2.7136e-11
EVL	0.70067	1.84124e-12	2.7456e-11
PPL	0.700643	1.84644e-12	2.7468e-11
INF2	0.700615	1.85166e-12	2.74802e-11
PRR15	0.700369	1.89925e-12	2.81197e-11
TDRD7	0.700232	1.9262e-12	2.84512e-11
ARL6	0.699631	2.04918e-12	3.01964e-11
CXADR	0.699467	2.08401e-12	3.06374e-11
STAU2	0.698947	2.19809e-12	3.22386e-11
VASP	0.69892	2.20425e-12	3.22533e-11
IGF1R	0.698701	2.25419e-12	3.2907e-11
ATAD2	0.698565	2.28596e-12	3.32929e-11
NDRG1	0.698401	2.32464e-12	3.37775e-11
FXR2	0.698346	2.33767e-12	3.38881e-11
BCAS1	0.697799	2.47192e-12	3.57513e-11
BCCIP	0.697334	2.59182e-12	3.73988e-11
CYB5A	0.69728	2.60629e-12	3.75209e-11
AHR	0.697252	2.61355e-12	3.7539e-11
TCF25	0.69717	2.63546e-12	3.76991e-11
FAM49B	0.697143	2.6428e-12	3.76991e-11
SERPINB5	0.697143	2.6428e-12	3.76991e-11
ARMC9	0.696897	2.70975e-12	3.85661e-11
SDR16C5	0.696541	2.80935e-12	3.98928e-11
ERCC5	0.69635	2.86443e-12	4.05826e-11
ARFGAP3	0.695721	3.05278e-12	4.31533e-11
KIF11	0.695694	3.06123e-12	4.31752e-11
KPNA3	0.695174	3.22618e-12	4.5297e-11
PDCD6IP	0.695174	3.22618e-12	4.5297e-11
DACH1	0.694956	3.29816e-12	4.62038e-11
DAPK2	0.694518	3.44675e-12	4.79881e-11
IFIT1	0.694518	3.44675e-12	4.79881e-11
MAPRE1	0.694491	3.45625e-12	4.79881e-11
ZADH2	0.694491	3.45625e-12	4.79881e-11
PSAT1	0.694354	3.50412e-12	4.84636e-11
ACLY	0.694327	3.51377e-12	4.84636e-11
CACYBP	0.694327	3.51377e-12	4.84636e-11
RPS6KA3	0.694135	3.58203e-12	4.92963e-11
DYNC1LI1	0.693917	3.6616e-12	5.02807e-11
RUNDC1	0.693616	3.77379e-12	5.17076e-11
C1orf116	0.693424	3.84689e-12	5.25939e-11
MAP1B	0.693206	3.9321e-12	5.36415e-11
QDPR	0.69296	4.03013e-12	5.48589e-11
RPP25	0.692768	4.10799e-12	5.57972e-11
DCUN1D5	0.69255	4.19874e-12	5.69061e-11
APPL1	0.692194	4.35032e-12	5.88329e-11
AAGAB	0.691948	4.45833e-12	6.01634e-11
GMPS	0.691702	4.5689e-12	6.15226e-11
LGALSL	0.691538	4.64408e-12	6.24004e-11
BCR	0.691483	4.6694e-12	6.2606e-11
FRK	0.691265	4.77201e-12	6.38448e-11
PLA2G16	0.691183	4.81105e-12	6.42295e-11
KPNA2	0.690772	5.01086e-12	6.67545e-11
ARHGEF11	0.690499	5.14847e-12	6.84418e-11
GBP2	0.690362	5.21863e-12	6.92271e-11
COASY	0.690226	5.2897e-12	7.00213e-11
MAP2K7	0.690062	5.37622e-12	7.10161e-11
STMN1	0.689897	5.46409e-12	7.20245e-11
ALDH7A1	0.689815	5.50854e-12	7.24576e-11
RAB38	0.688859	6.05345e-12	7.94579e-11
MINDY1	0.688831	6.06975e-12	7.95048e-11
LRRC15	0.688804	6.0861e-12	7.95522e-11
FDPS	0.688694	6.15191e-12	8.02445e-11
PLAT	0.688612	6.20171e-12	8.07256e-11
SEMA3C	0.688366	6.35346e-12	8.25289e-11
LRP2	0.688257	6.42204e-12	8.32467e-11
SUGT1	0.688148	6.49133e-12	8.39707e-11
PPP2R3A	0.688011	6.57895e-12	8.49283e-11
MRC2	0.687929	6.63207e-12	8.54374e-11
PDIA4	0.687792	6.72151e-12	8.64115e-11
HYOU1	0.687738	6.75761e-12	8.66972e-11
EPB41L2	0.687601	6.84868e-12	8.76855e-11
THNSL1	0.687519	6.90388e-12	8.82115e-11
DHX32	0.687327	7.03435e-12	8.96952e-11
HMGCL	0.687109	7.18636e-12	9.14468e-11
IQGAP1	0.686972	7.28296e-12	9.24877e-11
MAP3K5	0.686124	7.91026e-12	1.0025e-10
SRPK1	0.685851	8.12345e-12	1.02744e-10
PTPN1	0.685687	8.25399e-12	1.04184e-10
IFIT2	0.685496	8.40884e-12	1.05924e-10
NTN4	0.685386	8.49857e-12	1.06839e-10
PCYT2	0.685113	8.72693e-12	1.0949e-10
PPFIA1	0.685003	8.81991e-12	1.10434e-10
DNAJA2	0.684785	9.00873e-12	1.12573e-10
SETD7	0.684757	9.0326e-12	1.12646e-10
OSCP1	0.684648	9.12871e-12	1.13618e-10
FAM114A2	0.684566	9.20143e-12	1.14295e-10
EHD1	0.684375	9.37327e-12	1.16199e-10
AKAP5	0.684238	9.4979e-12	1.17511e-10
DCLK1	0.684211	9.52301e-12	1.17589e-10
DNAJC1	0.684129	9.59874e-12	1.18057e-10
ENOSF1	0.684129	9.59874e-12	1.18057e-10
PCYOX1L	0.683937	9.7777e-12	1.20022e-10
COBLL1	0.683609	1.00919e-11	1.23636e-10
TIMM44	0.683554	1.01452e-11	1.24046e-10
CPNE3	0.683527	1.0172e-11	1.2413e-10
PGM3	0.683172	1.0526e-11	1.282e-10
TXNRD1	0.683008	1.06934e-11	1.29985e-10
ALDH1A3	0.682679	1.10358e-11	1.33886e-10
AUH	0.682379	1.13589e-11	1.37539e-10
FCGBP	0.682269	1.14786e-11	1.3872e-10
DEF6	0.682242	1.15087e-11	1.38815e-10
IKBKB	0.682133	1.16299e-11	1.40007e-10
NME3	0.682078	1.1691e-11	1.40472e-10
IL18	0.681859	1.19384e-11	1.43169e-10
DOCK8	0.681476	1.23834e-11	1.48221e-10
TPRN	0.681422	1.24483e-11	1.48713e-10
CELF2	0.68134	1.25462e-11	1.49596e-10
KRT18	0.681203	1.2711e-11	1.51273e-10
TPD52L2	0.681066	1.28779e-11	1.52968e-10
MMP11	0.680738	1.3287e-11	1.57528e-10
LMCD1	0.680656	1.33913e-11	1.58463e-10
AARS	0.679863	1.44399e-11	1.7055e-10
DAB2IP	0.679535	1.48965e-11	1.7561e-10
SUPV3L1	0.679398	1.50908e-11	1.77566e-10
GMPPB	0.679207	1.53669e-11	1.80475e-10
TBCE	0.679016	1.56479e-11	1.8343e-10
AHSA1	0.678797	1.5975e-11	1.86913e-10
NPM3	0.678742	1.60578e-11	1.87531e-10
MMP14	0.67836	1.6649e-11	1.94073e-10
NUDT12	0.678332	1.6692e-11	1.94212e-10
RASA1	0.678195	1.69087e-11	1.96367e-10
PLOD2	0.678113	1.704e-11	1.97525e-10
TP53BP1	0.678004	1.72166e-11	1.99203e-10
CLIC6	0.677758	1.76204e-11	2.03498e-10
FHL2	0.677375	1.82666e-11	2.10571e-10
LPCAT1	0.677266	1.84553e-11	2.12355e-10
SYNCRIP	0.677184	1.85981e-11	2.13605e-10
PIP4K2B	0.677075	1.87902e-11	2.15415e-10
TBC1D4	0.67702	1.88869e-11	2.16127e-10
EPB41L1	0.676992	1.89355e-11	2.16287e-10
BCAM	0.676774	1.93281e-11	2.20369e-10
PRPS1	0.676746	1.93778e-11	2.20533e-10
ACOT11	0.6765	1.983e-11	2.25269e-10
ERO1A	0.676364	2.00856e-11	2.27758e-10
UBR7	0.6762	2.03964e-11	2.30864e-10
DOCK2	0.676172	2.04487e-11	2.31037e-10
DNMT3A	0.67609	2.06062e-11	2.32397e-10
TRAPPC8	0.675954	2.08714e-11	2.34963e-10
CASP1	0.675789	2.11939e-11	2.37737e-10
UBE2L6	0.675789	2.11939e-11	2.37737e-10
MAPK9	0.67568	2.14116e-11	2.39748e-10
OXSR1	0.675543	2.16867e-11	2.42394e-10
SRI	0.675489	2.17976e-11	2.43199e-10
FAM213B	0.67527	2.2247e-11	2.47771e-10
KRT15	0.675215	2.23607e-11	2.48594e-10
NCF2	0.675161	2.2475e-11	2.48979e-10
RAB30	0.675161	2.2475e-11	2.48979e-10
VTCN1	0.674833	2.31726e-11	2.56252e-10
ATAD3A	0.674696	2.34693e-11	2.59074e-10
CEP41	0.674641	2.3589e-11	2.59936e-10
PROM1	0.674477	2.39516e-11	2.63468e-10
LIMK2	0.67404	2.4945e-11	2.73912e-10
XPNPEP3	0.673876	2.53275e-11	2.77625e-10
ISG15	0.673766	2.55857e-11	2.79964e-10
PPOX	0.673712	2.57157e-11	2.80895e-10
KLC3	0.673684	2.5781e-11	2.81116e-10
SQSTM1	0.67352	2.61759e-11	2.84925e-10
SEC23A	0.673329	2.66439e-11	2.89514e-10
CASP6	0.672891	2.77438e-11	3.00944e-10
OAS1	0.672727	2.81675e-11	3.05009e-10
IDO1	0.6727	2.82387e-11	3.05251e-10
ERAP1	0.672454	2.88873e-11	3.11723e-10
EPN2	0.672399	2.90333e-11	3.12759e-10
IMPDH2	0.67229	2.93276e-11	3.14843e-10
IQGAP2	0.67229	2.93276e-11	3.14843e-10
RAB34	0.672262	2.94016e-11	3.15096e-10
TRMT5	0.672208	2.95502e-11	3.16146e-10
METAP1	0.672126	2.97743e-11	3.18e-10
RAB29	0.672044	3.00001e-11	3.19865e-10
MAP2K2	0.671989	3.01516e-11	3.20932e-10
EDARADD	0.671716	3.09199e-11	3.2855e-10
ACSL4	0.671306	3.21076e-11	3.40592e-10
MCM6	0.671114	3.26767e-11	3.46041e-10
CTBP2	0.670677	3.40141e-11	3.59594e-10
USP13	0.670458	3.47023e-11	3.6625e-10
GPI	0.670403	3.48764e-11	3.67467e-10
SFXN1	0.670267	3.53154e-11	3.71465e-10
NCKAP1L	0.669966	3.62998e-11	3.81178e-10
TTC1	0.669884	3.65728e-11	3.83401e-10
HK3	0.669419	3.81574e-11	3.99342e-10
CTSK	0.669392	3.82526e-11	3.9967e-10
SGK3	0.669036	3.95115e-11	4.12134e-10
COPRS	0.668982	3.97087e-11	4.135e-10
FLYWCH2	0.6689	4.00062e-11	4.15905e-10
RCC2	0.668599	4.11155e-11	4.26727e-10
PRKCD	0.668544	4.13203e-11	4.28142e-10
UVRAG	0.668189	4.26757e-11	4.41453e-10
SEPSECS	0.667888	4.38558e-11	4.5291e-10
GAMT	0.66745	4.56281e-11	4.70436e-10
IL6ST	0.667122	4.70022e-11	4.83009e-10
PFN2	0.667122	4.70022e-11	4.83009e-10
MAP2K3	0.667095	4.71184e-11	4.83409e-10
CCDC88A	0.666958	4.7704e-11	4.88614e-10
EFS	0.666904	4.79401e-11	4.90229e-10
LGALS3BP	0.666849	4.81774e-11	4.90248e-10
TJP1	0.666849	4.81774e-11	4.90248e-10
TYMP	0.666849	4.81774e-11	4.90248e-10
GLRX	0.666794	4.84158e-11	4.91873e-10
TFF1	0.666767	4.85354e-11	4.92288e-10
MGP	0.666576	4.93808e-11	5.0005e-10
DLGAP4	0.666357	5.03641e-11	5.09183e-10
SERPINB1	0.666329	5.04883e-11	5.09614e-10
HDAC6	0.666302	5.06129e-11	5.10047e-10
EHHADH	0.666111	5.14928e-11	5.18079e-10
TPX2	0.666001	5.20022e-11	5.22363e-10
GLOD4	0.665919	5.23874e-11	5.24545e-10
MAP2K6	0.665919	5.23874e-11	5.24545e-10
ST13	0.665619	5.38233e-11	5.38061e-10
RAB23	0.665509	5.43547e-11	5.42505e-10
CAMSAP2	0.665427	5.47566e-11	5.45644e-10
DHX29	0.66529	5.54327e-11	5.51502e-10
DCAF13	0.665017	5.6809e-11	5.63401e-10
NECTIN4	0.665017	5.6809e-11	5.63401e-10
FAM129A	0.664853	5.76504e-11	5.69035e-10
NFKB2	0.664853	5.76504e-11	5.69035e-10
PDE5A	0.664853	5.76504e-11	5.69035e-10
SIK3	0.664798	5.79335e-11	5.70928e-10
CRELD2	0.664607	5.89349e-11	5.79882e-10
PYCR1	0.664525	5.93691e-11	5.83236e-10
DHTKD1	0.664306	6.05421e-11	5.93826e-10
NSD3	0.664252	6.08388e-11	5.958e-10
MTHFD1L	0.664197	6.11369e-11	5.97783e-10
IMPA1	0.663841	6.31088e-11	6.16099e-10
COLGALT1	0.663759	6.35724e-11	6.18277e-10
REEP6	0.663759	6.35724e-11	6.18277e-10
SMS	0.663732	6.37277e-11	6.18277e-10
WDR4	0.663732	6.37277e-11	6.18277e-10
NMT1	0.663705	6.38833e-11	6.18826e-10
SARDH	0.663595	6.45095e-11	6.23924e-10
MSI1	0.663486	6.51415e-11	6.29063e-10
ARHGEF10L	0.663295	6.62618e-11	6.38895e-10
PPP1R1B	0.66324	6.65853e-11	6.41025e-10
SIAH2	0.663213	6.67476e-11	6.41599e-10
PC	0.663185	6.69103e-11	6.42174e-10
GPRC5C	0.663076	6.75648e-11	6.47462e-10
TBC1D22A	0.663021	6.78944e-11	6.49624e-10
OSBPL3	0.662912	6.85581e-11	6.54971e-10
CLASP2	0.662693	6.99043e-11	6.66813e-10
FADS2	0.662474	7.12758e-11	6.78858e-10
FLNB	0.662447	7.1449e-11	6.79473e-10
CEACAM1	0.66231	7.23212e-11	6.86722e-10
TGFB3	0.66201	7.42762e-11	7.04215e-10
CDCP1	0.661681	7.64665e-11	7.23883e-10
CRYZ	0.661572	7.72102e-11	7.29818e-10
ABCF2	0.661435	7.81497e-11	7.37582e-10
STEAP3	0.661244	7.94833e-11	7.49037e-10
USP48	0.661135	8.02551e-11	7.55171e-10
PLS3	0.660889	8.2018e-11	7.70599e-10
MSH3	0.660697	8.34147e-11	7.82545e-10
BPHL	0.660478	8.50388e-11	7.96585e-10
RAP1GAP	0.660424	8.54495e-11	7.99234e-10
CALB2	0.660342	8.60691e-11	8.02627e-10
SPARC	0.660342	8.60691e-11	8.02627e-10
ECE1	0.660314	8.62767e-11	8.03363e-10
DOPEY2	0.660068	8.81659e-11	8.19733e-10
CTSC	0.660014	8.85911e-11	8.22462e-10
LCP2	0.659877	8.96626e-11	8.31175e-10
IQGAP3	0.659795	9.03115e-11	8.3595e-10
TFRC	0.659713	9.09648e-11	8.40752e-10
BCAR3	0.659576	9.20638e-11	8.49653e-10
MAPRE2	0.659166	9.54376e-11	8.7949e-10
UGP2	0.659111	9.58963e-11	8.82415e-10
CRABP1	0.658975	9.70522e-11	8.91739e-10
LRRC20	0.658838	9.82215e-11	9.01157e-10
ACOT7	0.658756	9.89295e-11	9.06322e-10
CBFB	0.658729	9.91666e-11	9.07164e-10
CTSF	0.658674	9.96424e-11	9.08855e-10
DPYSL3	0.658674	9.96424e-11	9.08855e-10
PTPN13	0.658647	9.98811e-11	9.09704e-10
RIC8A	0.658401	1.02054e-10	9.28146e-10
STK24	0.658018	1.05525e-10	9.58317e-10
SEPT5	0.657936	1.06284e-10	9.63803e-10
AHNAK	0.657744	1.08073e-10	9.78612e-10
HMGB3	0.657662	1.08849e-10	9.84211e-10
PDZK1	0.65758	1.0963e-10	9.89842e-10
RNF2	0.657526	1.10154e-10	9.91705e-10
SERPINI1	0.657526	1.10154e-10	9.91705e-10
PTPRC	0.657498	1.10417e-10	9.9264e-10
ME2	0.657471	1.1068e-10	9.93578e-10
AURKA	0.65728	1.12541e-10	1.00883e-09
PEX5	0.657252	1.12809e-10	1.00979e-09
SQLE	0.657116	1.14159e-10	1.02041e-09
CYP4X1	0.656815	1.17185e-10	1.04596e-09
SFRP2	0.656678	1.18585e-10	1.05695e-09
UCHL3	0.656487	1.20572e-10	1.07313e-09
B3GLCT	0.656432	1.21146e-10	1.0767e-09
GRB7	0.656295	1.22592e-10	1.088e-09
GMPR2	0.656049	1.25235e-10	1.10989e-09
SHOC2	0.655803	1.27934e-10	1.13219e-09
UBLCP1	0.655721	1.28845e-10	1.13865e-09
RNF114	0.655393	1.32555e-10	1.16978e-09
HDAC5	0.655311	1.33498e-10	1.17644e-09
UBE3A	0.655256	1.3413e-10	1.18035e-09
PCTP	0.655038	1.36689e-10	1.20117e-09
CCDC6	0.65501	1.37012e-10	1.20232e-09
IRS2	0.654819	1.39294e-10	1.22063e-09
TOM1L1	0.654627	1.41612e-10	1.2392e-09
RASSF5	0.6546	1.41946e-10	1.24039e-09
RCN2	0.654463	1.43628e-10	1.25334e-09
LYN	0.654245	1.46359e-10	1.27539e-09
CDC42EP4	0.654163	1.47396e-10	1.28263e-09
STARD5	0.654135	1.47743e-10	1.28387e-09
IRX2	0.654081	1.4844e-10	1.28813e-09
TACO1	0.654053	1.4879e-10	1.28937e-09
NRP2	0.653999	1.49491e-10	1.29366e-09
GAS7	0.653944	1.50196e-10	1.29796e-09
EML4	0.65378	1.52329e-10	1.31457e-09
UHRF2	0.653589	1.54854e-10	1.33452e-09
SUSD2	0.653561	1.55218e-10	1.33582e-09
SMOC1	0.653479	1.56315e-10	1.34341e-09
PPP1CA	0.65337	1.57789e-10	1.35421e-09
FGGY	0.653315	1.58531e-10	1.35872e-09
EGLN1	0.653233	1.59651e-10	1.36643e-09
ESRP1	0.653178	1.60401e-10	1.37098e-09
MSH6	0.653014	1.62673e-10	1.38849e-09
THSD4	0.652987	1.63054e-10	1.38985e-09
ACAT2	0.65296	1.63437e-10	1.39121e-09
WWOX	0.652796	1.65749e-10	1.40898e-09
SORL1	0.652768	1.66138e-10	1.41036e-09
PNP	0.652686	1.67308e-10	1.41837e-09
LRSAM1	0.652522	1.69673e-10	1.43647e-09
NFATC1	0.65244	1.70868e-10	1.44463e-09
BST2	0.652221	1.74092e-10	1.4699e-09
TERF2	0.651647	1.82836e-10	1.54165e-09
HELZ2	0.651483	1.8541e-10	1.56037e-09
LIN7A	0.651474	1.85556e-10	1.56037e-09
CYFIP2	0.651237	1.89337e-10	1.59002e-09
TRMT61B	0.651155	1.90664e-10	1.59901e-09
CORO1C	0.651018	1.92894e-10	1.61555e-09
COL5A2	0.650882	1.9515e-10	1.63226e-09
PLCB1	0.650417	2.03009e-10	1.69513e-09
HLA-E	0.65039	2.0348e-10	1.69513e-09
MAGI1	0.65039	2.0348e-10	1.69513e-09
PLAA	0.650362	2.03953e-10	1.6968e-09
MLPH	0.650226	2.06332e-10	1.71203e-09
STXBP1	0.650226	2.06332e-10	1.71203e-09
BBOX1	0.649952	2.1117e-10	1.74985e-09
DDB2	0.649405	2.21173e-10	1.83032e-09
FAAH	0.649378	2.21685e-10	1.83213e-09
CCNB1	0.649351	2.22198e-10	1.83394e-09
DENND2D	0.648968	2.295e-10	1.89171e-09
STXBP2	0.648749	2.33776e-10	1.92441e-09
SCYL1	0.648694	2.34856e-10	1.93077e-09
SASH1	0.648667	2.35398e-10	1.93268e-09
EPS8	0.648503	2.38676e-10	1.95702e-09
VAV1	0.648257	2.43675e-10	1.99539e-09
GAB1	0.648202	2.44799e-10	2.00197e-09
PGPEP1	0.647956	2.49921e-10	2.04118e-09
GLS	0.64782	2.5281e-10	2.06208e-09
STON2	0.647792	2.53392e-10	2.06413e-09
SLBP	0.647656	2.56319e-10	2.08526e-09
SHROOM1	0.647601	2.57499e-10	2.09214e-09
PABPC4	0.647355	2.62874e-10	2.13304e-09
POLI	0.646535	2.81576e-10	2.27887e-09
TOLLIP	0.646535	2.81576e-10	2.27887e-09
NAP1L4	0.646452	2.83515e-10	2.29159e-09
PLGRKT	0.646343	2.86119e-10	2.30966e-09
ALDH5A1	0.646015	2.94071e-10	2.37078e-09
USP4	0.645851	2.98126e-10	2.40038e-09
HMGB1	0.645769	3.00174e-10	2.41375e-09
FLNA	0.645687	3.02234e-10	2.4272e-09
SVIL	0.64566	3.02924e-10	2.42962e-09
DNMBP	0.64555	3.05699e-10	2.44873e-09
STIP1	0.645359	3.10614e-10	2.48491e-09
ANP32E	0.645304	3.12032e-10	2.49306e-09
DMD	0.645195	3.14886e-10	2.51266e-09
WRNIP1	0.644867	3.23601e-10	2.5789e-09
B2M	0.644839	3.24337e-10	2.58148e-09
NCAPG	0.644648	3.29538e-10	2.61953e-09
AGFG1	0.644593	3.31038e-10	2.62811e-09
MACROD1	0.644429	3.35579e-10	2.66078e-09
PTPRK	0.644347	3.37871e-10	2.67556e-09
LAP3	0.644101	3.44839e-10	2.72384e-09
TMPO	0.644101	3.44839e-10	2.72384e-09
GNB1L	0.644074	3.45622e-10	2.72657e-09
CYB5R1	0.643937	3.49561e-10	2.75417e-09
ESRP2	0.64391	3.50353e-10	2.75694e-09
GOLPH3L	0.643855	3.51944e-10	2.76597e-09
CRIP2	0.6438	3.53542e-10	2.77504e-09
AP1G2	0.643773	3.54344e-10	2.77784e-09
FKBP3	0.643554	3.60818e-10	2.82505e-09
TTK	0.64309	3.74955e-10	2.93206e-09
ST14	0.642953	3.79213e-10	2.96165e-09
TCEA1	0.642652	3.88742e-10	3.03229e-09
CMAS	0.64257	3.91381e-10	3.04906e-09
BTK	0.642406	3.96709e-10	3.08672e-09
TBC1D10A	0.64216	4.04832e-10	3.14601e-09
MYH10	0.642078	4.07575e-10	3.15946e-09
NOS1AP	0.642078	4.07575e-10	3.15946e-09
PHKA1	0.641859	4.14976e-10	3.21285e-09
ERGIC1	0.641613	4.23456e-10	3.27444e-09
RELA	0.641531	4.26319e-10	3.29251e-09
NUDCD3	0.641504	4.27277e-10	3.29584e-09
PLCD1	0.641394	4.31132e-10	3.32147e-09
OSBPL6	0.64093	4.47888e-10	3.44631e-09
FH	0.640602	4.60089e-10	3.53149e-09
GNPNAT1	0.640602	4.60089e-10	3.53149e-09
FAM198B	0.640492	4.64225e-10	3.55887e-09
GSPT2	0.640383	4.68398e-10	3.58207e-09
PLXDC2	0.640383	4.68398e-10	3.58207e-09
GUF1	0.640355	4.69447e-10	3.5857e-09
MTSS1	0.640082	4.80058e-10	3.66227e-09
COL11A1	0.640027	4.82207e-10	3.67419e-09
HCK	0.639918	4.86534e-10	3.70264e-09
NAA40	0.639781	4.91995e-10	3.73964e-09
CRKL	0.639563	5.00854e-10	3.80235e-09
ANKRD13A	0.639508	5.03092e-10	3.81471e-09
SLC25A35	0.639481	5.04215e-10	3.81859e-09
MTAP	0.639398	5.07598e-10	3.83955e-09
CCL5	0.639316	5.11002e-10	3.86063e-09
TNFSF10	0.638988	5.24839e-10	3.96038e-09
CASP3	0.638906	5.28354e-10	3.9821e-09
TIPRL	0.638879	5.29531e-10	3.98616e-09
RUFY1	0.638797	5.33076e-10	4.00801e-09
RAB3D	0.63877	5.34262e-10	4.0121e-09
NCS1	0.638715	5.36643e-10	4.02515e-09
SWAP70	0.638524	5.45056e-10	4.08335e-09
PML	0.638332	5.53595e-10	4.14235e-09
NEDD4	0.638168	5.61016e-10	4.19286e-09
AASDHPPT	0.638059	5.66016e-10	4.22517e-09
GTF2F2	0.638031	5.67272e-10	4.2295e-09
ITGA3	0.637785	5.78702e-10	4.30444e-09
RAB9A	0.637785	5.78702e-10	4.30444e-09
ASAP2	0.637703	5.82561e-10	4.32799e-09
RBMS1	0.637676	5.83853e-10	4.33244e-09
MAPKAPK3	0.637649	5.85147e-10	4.33689e-09
PITX1	0.637594	5.87744e-10	4.35098e-09
IFT88	0.63743	5.95601e-10	4.40393e-09
CTIF	0.637403	5.96921e-10	4.40846e-09
HOOK1	0.637375	5.98243e-10	4.41301e-09
MSH2	0.637239	6.04895e-10	4.45682e-09
ETFDH	0.637157	6.0892e-10	4.48119e-09
NAV1	0.637075	6.12971e-10	4.5057e-09
MLF2	0.636965	6.18412e-10	4.54035e-09
ZCCHC11	0.636938	6.1978e-10	4.54505e-09
ENO2	0.636774	6.28046e-10	4.60027e-09
MOCS2	0.636528	6.40642e-10	4.68156e-09
PDSS2	0.636528	6.40642e-10	4.68156e-09
LYPD3	0.636418	6.46317e-10	4.71201e-09
S100A13	0.636418	6.46317e-10	4.71201e-09
OGFOD1	0.636364	6.49173e-10	4.72731e-09
AAMP	0.636118	6.62174e-10	4.81637e-09
KANK4	0.63609	6.63633e-10	4.82137e-09
RPTOR	0.635762	6.81392e-10	4.94464e-09
STAP2	0.635707	6.84396e-10	4.96068e-09
NPM1	0.635516	6.95008e-10	5.03176e-09
SIRT5	0.635407	7.01143e-10	5.0703e-09
PPA1	0.63527	7.08884e-10	5.12035e-09
WDR1	0.635106	7.1828e-10	5.18224e-09
HSD17B4	0.63486	7.32599e-10	5.27945e-09
PCK2	0.634778	7.37432e-10	5.30815e-09
GZMA	0.634641	7.45555e-10	5.35987e-09
CFDP1	0.634614	7.4719e-10	5.35987e-09
FERMT3	0.634614	7.4719e-10	5.35987e-09
NSD2	0.634532	7.52115e-10	5.38901e-09
FN3KRP	0.63434	7.63728e-10	5.46595e-09
DUT	0.633684	8.04856e-10	5.75371e-09
CARS	0.633575	8.11914e-10	5.79753e-09
PPP1R9A	0.633548	8.13687e-10	5.80356e-09
OTUD7B	0.633493	8.17245e-10	5.82229e-09
DIAPH2	0.633192	8.37082e-10	5.95682e-09
EIF2S1	0.632919	8.55514e-10	6.08106e-09
LY6E	0.632891	8.57378e-10	6.08738e-09
CPT1A	0.632481	8.85813e-10	6.28213e-09
TINAGL1	0.632399	8.91607e-10	6.31605e-09
PSMB8	0.632317	8.97437e-10	6.34297e-09
SEPT10	0.632317	8.97437e-10	6.34297e-09
ACADM	0.632235	9.03303e-10	6.37722e-09
SPINT1	0.632071	9.15147e-10	6.45354e-09
KIAA1324	0.632044	9.17135e-10	6.46027e-09
POLB	0.631989	9.21124e-10	6.48106e-09
AK3	0.631907	9.27138e-10	6.51604e-09
CIAPIN1	0.63188	9.29151e-10	6.52285e-09
CIRBP	0.63177	9.37245e-10	6.57229e-09
UBE2S	0.631743	9.39279e-10	6.57916e-09
VCPIP1	0.631606	9.49512e-10	6.6434e-09
FRMD6	0.631579	9.51572e-10	6.65036e-09
FAM172A	0.631552	9.53636e-10	6.65734e-09
PAK4	0.631388	9.66108e-10	6.73688e-09
RBBP9	0.631306	9.72402e-10	6.77321e-09
GFER	0.631278	9.74509e-10	6.78032e-09
SAMHD1	0.631169	9.8298e-10	6.83165e-09
TRAFD1	0.631141	9.85108e-10	6.83884e-09
ITCH	0.631005	9.95818e-10	6.90552e-09
BCAT2	0.630622	1.0264e-09	7.10969e-09
VTA1	0.63054	1.03307e-09	7.14757e-09
NDRG3	0.630513	1.0353e-09	7.14757e-09
PTPN23	0.630513	1.0353e-09	7.14757e-09
SCYL3	0.630458	1.03978e-09	7.17057e-09
MCM3	0.630403	1.04427e-09	7.19363e-09
EIF3J	0.630294	1.05332e-09	7.24798e-09
MGMT	0.630239	1.05788e-09	7.27129e-09
CD44	0.630212	1.06016e-09	7.27898e-09
VPS26B	0.630185	1.06245e-09	7.28668e-09
MANF	0.629993	1.07859e-09	7.38932e-09
APOBEC3C	0.629829	1.09262e-09	7.47722e-09
TBRG4	0.629747	1.0997e-09	7.51743e-09
GGA2	0.62972	1.10207e-09	7.52539e-09
MARCKSL1	0.629337	1.13576e-09	7.74695e-09
HEATR3	0.628954	1.17042e-09	7.97471e-09
AMPD3	0.628872	1.17798e-09	8.01747e-09
ARHGDIB	0.628817	1.18305e-09	8.04319e-09
ARPC2	0.628763	1.18813e-09	8.06899e-09
CFL1	0.628708	1.19324e-09	8.09487e-09
FOXP1	0.628544	1.20869e-09	8.19077e-09
BDH2	0.628517	1.21128e-09	8.19944e-09
OTUB1	0.62838	1.22433e-09	8.27878e-09
SH3GLB2	0.628189	1.24281e-09	8.39454e-09
KHSRP	0.628161	1.24548e-09	8.39454e-09
PRKCA	0.628161	1.24548e-09	8.39454e-09
TRMT1L	0.628052	1.25618e-09	8.45757e-09
CFAP36	0.627861	1.27513e-09	8.57589e-09
BID	0.627779	1.28333e-09	8.61252e-09
CUEDC1	0.627779	1.28333e-09	8.61252e-09
PARP1	0.627532	1.30824e-09	8.77029e-09
ZFYVE26	0.627259	1.33647e-09	8.94988e-09
NDUFAB1	0.627232	1.33932e-09	8.95939e-09
TNKS1BP1	0.627204	1.34218e-09	8.96892e-09
RRM1	0.627177	1.34505e-09	8.97847e-09
AKT1	0.627122	1.35079e-09	9.00722e-09
RMDN3	0.627095	1.35368e-09	9.01682e-09
SPR	0.62704	1.35946e-09	9.0457e-09
CRBN	0.627013	1.36236e-09	9.04574e-09
SYNM	0.627013	1.36236e-09	9.04574e-09
COMP	0.626958	1.36818e-09	9.06511e-09
PCMTD1	0.626958	1.36818e-09	9.06511e-09
RBPMS	0.626685	1.39764e-09	9.25045e-09
PAPSS1	0.626302	1.43989e-09	9.52003e-09
YWHAQ	0.626083	1.46458e-09	9.67303e-09
ALDH4A1	0.626056	1.46769e-09	9.67315e-09
LIG3	0.626056	1.46769e-09	9.67315e-09
SHMT2	0.626029	1.47081e-09	9.6835e-09
GOT1	0.625755	1.50237e-09	9.88086e-09
PKM	0.625345	1.55092e-09	1.01894e-08
OCRL	0.625181	1.57076e-09	1.03089e-08
TBX3	0.624908	1.60436e-09	1.05184e-08
ACOX3	0.624826	1.61457e-09	1.05743e-08
FMNL1	0.624798	1.61799e-09	1.05855e-08
ASNS	0.624716	1.62828e-09	1.06418e-08
PYROXD2	0.624552	1.64906e-09	1.07663e-08
CBS	0.624279	1.68426e-09	1.09846e-08
MCM2	0.624087	1.70932e-09	1.11364e-08
UBA7	0.62406	1.71293e-09	1.11483e-08
TUBB2B	0.624005	1.72017e-09	1.11722e-08
XIRP1	0.624005	1.72017e-09	1.11722e-08
PLCL1	0.623896	1.73474e-09	1.12551e-08
SULT1A1	0.623814	1.74574e-09	1.13147e-08
CTH	0.623541	1.7829e-09	1.15436e-08
FAM120C	0.623404	1.80176e-09	1.16416e-08
MGEA5	0.623404	1.80176e-09	1.16416e-08
CALU	0.623185	1.83234e-09	1.18269e-08
RASSF2	0.623103	1.84393e-09	1.18894e-08
SGTA	0.623076	1.84781e-09	1.19022e-08
MCM7	0.622994	1.8595e-09	1.19651e-08
S100B	0.62283	1.88308e-09	1.21044e-08
MCC	0.622693	1.90295e-09	1.22196e-08
EPB41L5	0.622638	1.91095e-09	1.22584e-08
LCP1	0.622392	1.94737e-09	1.24792e-08
AKR7A2	0.622201	1.97616e-09	1.26254e-08
CUL4A	0.622201	1.97616e-09	1.26254e-08
CDC42BPA	0.622174	1.9803e-09	1.26254e-08
IGFBP4	0.622174	1.9803e-09	1.26254e-08
NUDC	0.622174	1.9803e-09	1.26254e-08
RIN2	0.622119	1.98862e-09	1.26655e-08
TSKU	0.621928	2.01798e-09	1.28394e-08
RB1CC1	0.621873	2.02644e-09	1.28802e-08
TSTA3	0.621681	2.05634e-09	1.30569e-08
SNX12	0.621572	2.07361e-09	1.31532e-08
PPP2R2D	0.621517	2.0823e-09	1.31949e-08
CRLF3	0.621381	2.10417e-09	1.32931e-08
GIT1	0.621381	2.10417e-09	1.32931e-08
PLEKHA1	0.621381	2.10417e-09	1.32931e-08
DECR1	0.621162	2.13962e-09	1.35034e-08
DSC2	0.620998	2.16658e-09	1.36597e-08
PRR15L	0.620725	2.21224e-09	1.39335e-08
AKAP12	0.620615	2.23075e-09	1.4036e-08
MCCC1	0.620424	2.26352e-09	1.42278e-08
FUK	0.620396	2.26823e-09	1.42288e-08
VARS	0.620396	2.26823e-09	1.42288e-08
CD8A	0.620369	2.27296e-09	1.42442e-08
PTPN6	0.620314	2.28244e-09	1.42893e-08
ZWINT	0.620287	2.2872e-09	1.43047e-08
EZH2	0.620232	2.29674e-09	1.435e-08
SELENBP1	0.62015	2.31112e-09	1.44254e-08
FUT8	0.620123	2.31593e-09	1.4441e-08
GRSF1	0.61974	2.38431e-09	1.48378e-08
HCLS1	0.61974	2.38431e-09	1.48378e-08
TLN1	0.619604	2.4092e-09	1.49778e-08
SDCBP	0.619467	2.43433e-09	1.5119e-08
LTBP1	0.619412	2.44446e-09	1.51668e-08
PIK3CD	0.619385	2.44953e-09	1.51832e-08
HINT2	0.61933	2.45972e-09	1.52161e-08
SFN	0.61933	2.45972e-09	1.52161e-08
WBP2	0.619057	2.51124e-09	1.55195e-08
FBLIM1	0.618975	2.5269e-09	1.56009e-08
UBQLN4	0.618756	2.56911e-09	1.58458e-08
NCALD	0.618346	2.65007e-09	1.6329e-08
RPS6KA1	0.618291	2.66105e-09	1.63805e-08
CHAF1A	0.617963	2.72782e-09	1.67585e-08
TFAP2A	0.617963	2.72782e-09	1.67585e-08
ARHGAP25	0.617908	2.73911e-09	1.68113e-08
RABEPK	0.617772	2.76751e-09	1.6969e-08
PDK2	0.617526	2.81935e-09	1.72699e-08
MB21D2	0.617471	2.83099e-09	1.73242e-08
LTF	0.61717	2.89586e-09	1.77038e-08
DNM1L	0.616733	2.99275e-09	1.82783e-08
ACSL5	0.616678	3.00507e-09	1.83178e-08
AZGP1	0.616678	3.00507e-09	1.83178e-08
ARAP1	0.616569	3.02987e-09	1.84509e-08
TRIM29	0.616514	3.04234e-09	1.85088e-08
DCK	0.616487	3.0486e-09	1.85288e-08
SEC24D	0.616432	3.06114e-09	1.8587e-08
CPD	0.616268	3.09907e-09	1.8799e-08
PFKL	0.616159	3.12461e-09	1.89356e-08
HLA-F	0.615995	3.16329e-09	1.91514e-08
SEC23IP	0.615967	3.16978e-09	1.91721e-08
DOCK5	0.615913	3.1828e-09	1.92322e-08
FKBP7	0.615639	3.24867e-09	1.96113e-08
CTTN	0.615448	3.29555e-09	1.98751e-08
FCHSD2	0.615311	3.32943e-09	2.00601e-08
PRCP	0.615092	3.38433e-09	2.03712e-08
DNAJC3	0.61501	3.40514e-09	2.04767e-08
APEX1	0.614983	3.4121e-09	2.04988e-08
GGPS1	0.614928	3.42607e-09	2.0563e-08
SURF1	0.61471	3.48248e-09	2.08815e-08
AURKB	0.614545	3.52537e-09	2.11184e-08
CARMIL1	0.614409	3.5615e-09	2.13144e-08
SUOX	0.614354	3.57605e-09	2.1381e-08
EHBP1	0.61419	3.62004e-09	2.16233e-08
NANS	0.614163	3.62742e-09	2.16467e-08
RND3	0.614135	3.63481e-09	2.16495e-08
RPRD1B	0.614135	3.63481e-09	2.16495e-08
NFATC2	0.614053	3.65709e-09	2.17614e-08
MTERF3	0.613862	3.70957e-09	2.20527e-08
ABCE1	0.613643	3.77042e-09	2.23719e-08
PNPT1	0.613643	3.77042e-09	2.23719e-08
CTSB	0.613589	3.78578e-09	2.24417e-08
MYL6B	0.613534	3.8012e-09	2.25118e-08
GLRX5	0.61337	3.84783e-09	2.27018e-08
SLC1A4	0.61337	3.84783e-09	2.27018e-08
STAU1	0.61337	3.84783e-09	2.27018e-08
VRK1	0.61337	3.84783e-09	2.27018e-08
GALNT3	0.613288	3.87134e-09	2.2819e-08
GRB14	0.613096	3.92675e-09	2.31238e-08
ALDOC	0.613014	3.95072e-09	2.3243e-08
ATOX1	0.61296	3.96678e-09	2.33156e-08
TRPS1	0.61285	3.99909e-09	2.34834e-08
FAT1	0.612796	4.01534e-09	2.35566e-08
RALY	0.612768	4.02349e-09	2.35823e-08
CRMP1	0.612495	4.10583e-09	2.39974e-08
CSE1L	0.612495	4.10583e-09	2.39974e-08
UBFD1	0.612495	4.10583e-09	2.39974e-08
TWF1	0.61244	4.12249e-09	2.40723e-08
RIN1	0.612303	4.16443e-09	2.42718e-08
SCRIB	0.612303	4.16443e-09	2.42718e-08
ARFGEF3	0.612249	4.18132e-09	2.43475e-08
UNC13D	0.612194	4.19827e-09	2.44234e-08
PDK1	0.612167	4.20677e-09	2.44274e-08
PHACTR4	0.612167	4.20677e-09	2.44274e-08
ZHX2	0.612139	4.21529e-09	2.44541e-08
SMARCA2	0.612112	4.22382e-09	2.44809e-08
HMGCS2	0.612085	4.23237e-09	2.45077e-08
STARD7	0.611702	4.35382e-09	2.51876e-08
MATN2	0.611647	4.37144e-09	2.52662e-08
BCKDHB	0.611565	4.39799e-09	2.53962e-08
AGO2	0.611483	4.4247e-09	2.55268e-08
IKBKE	0.61121	4.51485e-09	2.60229e-08
C11orf58	0.611183	4.52396e-09	2.60513e-08
STRAP	0.611155	4.53309e-09	2.60799e-08
EIF2AK2	0.611073	4.56058e-09	2.62139e-08
SP110	0.611018	4.57899e-09	2.62955e-08
PHF1	0.610991	4.58823e-09	2.63244e-08
MAGI3	0.610882	4.62534e-09	2.6513e-08
LACTB	0.610608	4.71938e-09	2.70272e-08
PRDX4	0.610472	4.76708e-09	2.72754e-08
WDYHV1	0.61028	4.83463e-09	2.76366e-08
KRT8	0.610144	4.88344e-09	2.78901e-08
CD40	0.610034	4.92282e-09	2.80637e-08
NCCRP1	0.610034	4.92282e-09	2.80637e-08
TUFM	0.60987	4.98247e-09	2.83778e-08
STAT2	0.609679	5.05292e-09	2.87529e-08
UBE2Q1	0.609515	5.11407e-09	2.90743e-08
IRF6	0.609269	5.20711e-09	2.95495e-08
STARD3	0.609269	5.20711e-09	2.95495e-08
ETNK2	0.608968	5.32301e-09	3.01798e-08
ASAH1	0.608859	5.36577e-09	3.03947e-08
MTURN	0.608694	5.43051e-09	3.07335e-08
MORC2	0.60864	5.45226e-09	3.08287e-08
ANK2	0.608421	5.54007e-09	3.12969e-08
PVR	0.608366	5.56224e-09	3.13937e-08
CRACR2A	0.608339	5.57335e-09	3.14281e-08
WWP1	0.60823	5.61802e-09	3.16514e-08
FAP	0.608148	5.65174e-09	3.18127e-08
SEPT6	0.608038	5.69701e-09	3.20386e-08
GALM	0.608011	5.70838e-09	3.20449e-08
TNFAIP8	0.608011	5.70838e-09	3.20449e-08
PRPS2	0.607929	5.74262e-09	3.21792e-08
PXN	0.607929	5.74262e-09	3.21792e-08
LRRC47	0.607847	5.77705e-09	3.23432e-08
RGS10	0.607628	5.86984e-09	3.28333e-08
ACAP1	0.607491	5.92856e-09	3.31024e-08
SCP2	0.607491	5.92856e-09	3.31024e-08
KLC4	0.607464	5.94037e-09	3.31388e-08
SNX27	0.607382	5.97593e-09	3.33074e-08
UBE4A	0.607355	5.98783e-09	3.3344e-08
GAA	0.607191	6.0597e-09	3.37142e-08
MAOA	0.607081	6.10807e-09	3.3953e-08
ZBTB4	0.607054	6.12022e-09	3.39903e-08
TRMT1	0.606917	6.18132e-09	3.42992e-08
DNMT1	0.606835	6.21825e-09	3.44429e-08
NOL3	0.606835	6.21825e-09	3.44429e-08
BIN2	0.606753	6.2554e-09	3.4618e-08
RECQL	0.606562	6.3429e-09	3.50712e-08
PRKAR2B	0.606535	6.35549e-09	3.51097e-08
SCGB2A2	0.606452	6.39342e-09	3.5288e-08
ISLR	0.606206	6.50849e-09	3.58915e-08
DNAJB6	0.606097	6.56027e-09	3.61451e-08
SFRP4	0.60607	6.57327e-09	3.61848e-08
CAP1	0.606015	6.59936e-09	3.62965e-08
RFTN1	0.605988	6.61243e-09	3.63364e-08
LSS	0.605933	6.63867e-09	3.64165e-08
MOGS	0.605933	6.63867e-09	3.64165e-08
SCUBE2	0.605824	6.69143e-09	3.66737e-08
GRB2	0.605769	6.71796e-09	3.6763e-08
IDH1	0.605742	6.73126e-09	3.6763e-08
LDAH	0.605742	6.73126e-09	3.6763e-08
PTS	0.605742	6.73126e-09	3.6763e-08
GLO1	0.605632	6.78472e-09	3.70226e-08
CEACAM5	0.605578	6.8116e-09	3.71369e-08
TPRG1	0.605386	6.90649e-09	3.76214e-08
BHLHE40	0.605359	6.92015e-09	3.76302e-08
CPQ	0.605359	6.92015e-09	3.76302e-08
STEAP4	0.605304	6.94754e-09	3.77463e-08
BSDC1	0.605113	7.04423e-09	3.82052e-08
USP18	0.605113	7.04423e-09	3.82052e-08
CHORDC1	0.604976	7.11408e-09	3.85171e-08
SRBD1	0.604976	7.11408e-09	3.85171e-08
GRPEL1	0.604867	7.17043e-09	3.87886e-08
DHRS11	0.604621	7.29878e-09	3.94488e-08
CDCA5	0.60432	7.45862e-09	4.02778e-08
PKP3	0.604293	7.47332e-09	4.03223e-08
CHAD	0.604183	7.53237e-09	4.05709e-08
TFAP2B	0.604183	7.53237e-09	4.05709e-08
RNPEP	0.603992	7.63679e-09	4.10979e-08
YWHAE	0.60391	7.68197e-09	4.13054e-08
LYPLA2	0.603718	7.78836e-09	4.18415e-08
LYSMD1	0.603582	7.86521e-09	4.21818e-08
MICALL2	0.603582	7.86521e-09	4.21818e-08
RAB27A	0.603554	7.88067e-09	4.22285e-08
WWTR1	0.603445	7.94279e-09	4.25249e-08
CTDP1	0.60339	7.97402e-09	4.26555e-08
CEP170	0.603363	7.98968e-09	4.27028e-08
MAN2B1	0.603281	8.03684e-09	4.29181e-08
BDH1	0.603254	8.05262e-09	4.29656e-08
DHFR	0.603199	8.08426e-09	4.30977e-08
MAD2L1	0.603172	8.10013e-09	4.31454e-08
ASF1B	0.603062	8.16389e-09	4.3448e-08
LIMD1	0.603035	8.1799e-09	4.34962e-08
RBBP7	0.602843	8.29285e-09	4.40593e-08
MAP4K2	0.602816	8.30911e-09	4.41082e-08
RB1	0.60257	8.45678e-09	4.4854e-08
ELMSAN1	0.602406	8.55661e-09	4.5345e-08
NNT	0.602379	8.57336e-09	4.53952e-08
ATG5	0.602324	8.60695e-09	4.55345e-08
PPP2R2A	0.602078	8.75966e-09	4.63032e-08
WDR54	0.601722	8.98479e-09	4.74531e-08
TCEAL1	0.601312	9.25141e-09	4.88199e-08
CDC42BPB	0.601285	9.26945e-09	4.88739e-08
CD74	0.601121	9.37839e-09	4.93649e-08
TMED3	0.601121	9.37839e-09	4.93649e-08
PRRC1	0.601066	9.41497e-09	4.95158e-08
CBR4	0.601012	9.45169e-09	4.96671e-08
ARHGEF6	0.600875	9.54409e-09	5.01105e-08
CEP250	0.600848	9.56267e-09	5.01659e-08
PALM	0.600793	9.59994e-09	5.03192e-08
ALDH9A1	0.600738	9.63735e-09	5.04306e-08
CACNA2D2	0.600738	9.63735e-09	5.04306e-08
PAFAH2	0.600711	9.6561e-09	5.04865e-08
FKBP14	0.600684	9.67489e-09	5.05424e-08
DOCK1	0.60041	9.86471e-09	5.1491e-08
PLIN2	0.600355	9.9031e-09	5.16482e-08
UNC13B	0.600328	9.92235e-09	5.17054e-08
PSTPIP1	0.600246	9.9803e-09	5.19641e-08
NOVA1	0.599973	1.01758e-08	5.2938e-08
LRBA	0.599863	1.0255e-08	5.33057e-08
DTD1	0.599836	1.02749e-08	5.33648e-08
OSBP	0.599781	1.03148e-08	5.35275e-08
GPRC5A	0.599754	1.03348e-08	5.35868e-08
THYN1	0.599727	1.03549e-08	5.36462e-08
CDC20	0.599699	1.0375e-08	5.37057e-08
WEE1	0.599672	1.03951e-08	5.37653e-08
EPHX1	0.599563	1.04759e-08	5.40939e-08
PDCD2L	0.599563	1.04759e-08	5.40939e-08
QKI	0.599453	1.05574e-08	5.44695e-08
CLNS1A	0.599262	1.07014e-08	5.51668e-08
PPIF	0.599234	1.07221e-08	5.5228e-08
S100A6	0.599152	1.07845e-08	5.55036e-08
SLFN11	0.599016	1.08892e-08	5.59966e-08
STAT5B	0.598961	1.09314e-08	5.61672e-08
CASP9	0.598934	1.09525e-08	5.62296e-08
LBR	0.598879	1.09949e-08	5.6401e-08
C20orf27	0.598852	1.10162e-08	5.64637e-08
PFKFB3	0.598633	1.11877e-08	5.72957e-08
SYNJ2	0.598578	1.1231e-08	5.74702e-08
MADD	0.598442	1.13398e-08	5.79798e-08
TOR1B	0.598305	1.14497e-08	5.84938e-08
DENND3	0.598195	1.15384e-08	5.88984e-08
GLUL	0.598086	1.16276e-08	5.93057e-08
HSDL1	0.598004	1.1695e-08	5.96008e-08
AHCYL1	0.597922	1.17628e-08	5.98973e-08
PTPN7	0.597785	1.18766e-08	6.04274e-08
GCLC	0.597758	1.18994e-08	6.04945e-08
MPP6	0.597703	1.19453e-08	6.06291e-08
ZWILCH	0.597703	1.19453e-08	6.06291e-08
TAGLN	0.597457	1.21539e-08	6.16377e-08
PNPLA4	0.597403	1.22007e-08	6.18249e-08
ABHD14B	0.597266	1.23185e-08	6.23207e-08
HAPLN3	0.597266	1.23185e-08	6.23207e-08
NCAM2	0.597239	1.23422e-08	6.23901e-08
MBNL2	0.596965	1.25815e-08	6.35482e-08
APLP2	0.596856	1.26784e-08	6.39862e-08
QRICH1	0.596774	1.27516e-08	6.43035e-08
DPYSL2	0.596637	1.28745e-08	6.48707e-08
LYPLAL1	0.59661	1.28992e-08	6.49428e-08
FAM114A1	0.5965	1.29984e-08	6.53373e-08
PSME4	0.5965	1.29984e-08	6.53373e-08
CILP	0.596418	1.30734e-08	6.56611e-08
PGM1	0.595981	1.348e-08	6.76489e-08
FAM111B	0.595926	1.35316e-08	6.78537e-08
PMM2	0.595871	1.35835e-08	6.80591e-08
SHROOM2	0.595789	1.36616e-08	6.83957e-08
SYK	0.595762	1.36878e-08	6.84717e-08
KCTD14	0.595735	1.3714e-08	6.85478e-08
ERLIN2	0.595598	1.38456e-08	6.91506e-08
CA2	0.595489	1.39518e-08	6.95142e-08
ERP44	0.595489	1.39518e-08	6.95142e-08
SDS	0.595489	1.39518e-08	6.95142e-08
CYTH1	0.595106	1.43296e-08	7.13396e-08
WDR41	0.594997	1.44393e-08	7.18286e-08
EEF2K	0.59486	1.45776e-08	7.24011e-08
HTT	0.59486	1.45776e-08	7.24011e-08
NVL	0.594833	1.46054e-08	7.24815e-08
ERBB2	0.594805	1.46332e-08	7.25621e-08
COG3	0.594559	1.48862e-08	7.3758e-08
ITGA2	0.59434	1.51145e-08	7.48301e-08
PGK1	0.594204	1.52589e-08	7.54255e-08
TRMT2A	0.594204	1.52589e-08	7.54255e-08
SLC25A12	0.594176	1.5288e-08	7.55093e-08
ASAP1	0.594149	1.53171e-08	7.55932e-08
CHMP4C	0.594122	1.53462e-08	7.56175e-08
NMT2	0.594122	1.53462e-08	7.56175e-08
MXRA7	0.594012	1.54633e-08	7.61345e-08
TMF1	0.593958	1.55222e-08	7.63642e-08
GARS	0.59393	1.55517e-08	7.64492e-08
ASPH	0.593903	1.55812e-08	7.65343e-08
SUMF2	0.593848	1.56405e-08	7.67652e-08
PPT1	0.593821	1.56703e-08	7.68508e-08
RPS6KA5	0.593794	1.57001e-08	7.69364e-08
FLAD1	0.593766	1.57299e-08	7.70222e-08
KLHL7	0.593657	1.58498e-08	7.75485e-08
CELSR2	0.593575	1.59403e-08	7.79301e-08
PARK7	0.59352	1.60008e-08	7.81652e-08
IRAK4	0.593411	1.61227e-08	7.86989e-08
DOCK9	0.593383	1.61533e-08	7.87867e-08
ENSA	0.593219	1.6338e-08	7.96257e-08
PYCARD	0.593192	1.6369e-08	7.97145e-08
STAT3	0.59311	1.64623e-08	8.01064e-08
GDPD1	0.593055	1.65248e-08	8.02854e-08
GP2	0.593055	1.65248e-08	8.02854e-08
EFNA5	0.592973	1.6619e-08	8.06801e-08
GON7	0.592864	1.67453e-08	8.12302e-08
DSTN	0.592755	1.68725e-08	8.17838e-08
ITPR2	0.592727	1.69045e-08	8.18752e-08
PTGR2	0.592645	1.70006e-08	8.22773e-08
APTX	0.592509	1.71621e-08	8.29946e-08
GLRX3	0.592481	1.71946e-08	8.30873e-08
EZR	0.592399	1.72924e-08	8.34952e-08
SPAG1	0.592344	1.73578e-08	8.37466e-08
BIRC5	0.592126	1.76221e-08	8.49559e-08
NUDT9	0.591798	1.80256e-08	8.68344e-08
TRNT1	0.59177	1.80597e-08	8.69313e-08
ITGB2	0.591716	1.81279e-08	8.71925e-08
NAA15	0.591688	1.81621e-08	8.72898e-08
COL5A1	0.591579	1.82995e-08	8.77479e-08
CRYM	0.591579	1.82995e-08	8.77479e-08
FADD	0.591579	1.82995e-08	8.77479e-08
TESK2	0.591552	1.83341e-08	8.7846e-08
MID1IP1	0.591524	1.83686e-08	8.78769e-08
PSMB9	0.591524	1.83686e-08	8.78769e-08
EPHB4	0.591059	1.8966e-08	9.06653e-08
SCML2	0.590923	1.91452e-08	9.14519e-08
SORBS1	0.590868	1.92173e-08	9.17263e-08
SHROOM3	0.590786	1.9326e-08	9.21746e-08
FAM49A	0.590759	1.93623e-08	9.22775e-08
PAFAH1B1	0.59054	1.96555e-08	9.36033e-08
PDLIM5	0.590513	1.96924e-08	9.37078e-08
SMC4	0.590485	1.97294e-08	9.38124e-08
STRBP	0.590403	1.98409e-08	9.42705e-08
TJAP1	0.590349	1.99155e-08	9.45531e-08
ARHGEF7	0.590267	2.00279e-08	9.50146e-08
CDCA8	0.590185	2.01409e-08	9.54783e-08
DHCR7	0.590021	2.03688e-08	9.64853e-08
ATAT1	0.589938	2.04836e-08	9.68824e-08
SULF1	0.589938	2.04836e-08	9.68824e-08
MINDY3	0.589856	2.05991e-08	9.73548e-08
LYPLA1	0.589802	2.06764e-08	9.76464e-08
LDHA	0.589747	2.0754e-08	9.79388e-08
ABCB6	0.589583	2.09884e-08	9.89704e-08
LPXN	0.589528	2.10671e-08	9.92666e-08
TOMM34	0.589501	2.11066e-08	9.93776e-08
PTPN12	0.589446	2.11857e-08	9.9675e-08
PCDH1	0.589282	2.14248e-08	1.00724e-07
HEATR6	0.5892	2.15453e-08	1.01214e-07
ME3	0.588954	2.19107e-08	1.02853e-07
IFT140	0.588927	2.19516e-08	1.02891e-07
XDH	0.588927	2.19516e-08	1.02891e-07
LGMN	0.5889	2.19927e-08	1.03006e-07
MSRB3	0.588845	2.2075e-08	1.03314e-07
FAM107B	0.588817	2.21162e-08	1.0343e-07
PARP4	0.588653	2.23653e-08	1.04516e-07
MTHFD1	0.588544	2.25328e-08	1.0522e-07
SASH3	0.588271	2.29568e-08	1.0712e-07
TRIR	0.588189	2.30854e-08	1.0764e-07
PRKCB	0.588025	2.33448e-08	1.08769e-07
BCL2L1	0.587943	2.34756e-08	1.09296e-07
PPM1A	0.587888	2.35631e-08	1.09622e-07
CANT1	0.587341	2.44558e-08	1.1369e-07
CMTR1	0.587259	2.45925e-08	1.14241e-07
ACO1	0.587232	2.46382e-08	1.14368e-07
NXN	0.587204	2.4684e-08	1.14495e-07
PTGS1	0.587095	2.48679e-08	1.15263e-07
CETN3	0.586876	2.52398e-08	1.169e-07
LLGL2	0.586822	2.53336e-08	1.17248e-07
MICAL1	0.586794	2.53806e-08	1.17378e-07
DCPS	0.586712	2.55221e-08	1.17945e-07
XYLB	0.586658	2.56169e-08	1.18296e-07
SH2D1A	0.586603	2.5712e-08	1.18648e-07
PLEK	0.586494	2.59033e-08	1.19442e-07
KLHL22	0.586411	2.60476e-08	1.20019e-07
RAP1GDS1	0.586384	2.60959e-08	1.20153e-07
CDR2L	0.586001	2.67807e-08	1.23215e-07
ALDH2	0.585755	2.72299e-08	1.25098e-07
EPB41L3	0.585755	2.72299e-08	1.25098e-07
KRT16	0.585537	2.76353e-08	1.26866e-07
PITPNA	0.58529	2.80981e-08	1.28896e-07
AASS	0.585126	2.84107e-08	1.30235e-07
USP32	0.585099	2.84632e-08	1.3038e-07
TRPM4	0.584662	2.93146e-08	1.34181e-07
APBB1	0.584443	2.97493e-08	1.36072e-07
GJA1	0.584416	2.98041e-08	1.36222e-07
PRKCH	0.584388	2.9859e-08	1.36274e-07
RUNX1	0.584388	2.9859e-08	1.36274e-07
NAB1	0.584306	3.00241e-08	1.36928e-07
CAPN1	0.584224	3.01902e-08	1.37584e-07
VIPAS39	0.584197	3.02457e-08	1.37737e-07
HEXIM2	0.584087	3.04689e-08	1.38652e-07
DGKA	0.583841	3.09766e-08	1.4086e-07
NEIL2	0.583787	3.10906e-08	1.41276e-07
SLC27A3	0.583705	3.12622e-08	1.41952e-07
GSTM2	0.58365	3.13771e-08	1.42371e-07
SYNGR2	0.58324	3.2252e-08	1.46234e-07
ANKHD1	0.583213	3.23111e-08	1.46396e-07
STIM1	0.583131	3.24891e-08	1.47096e-07
AR	0.583076	3.26083e-08	1.47529e-07
CDK5	0.582939	3.29082e-08	1.48777e-07
TTC13	0.582912	3.29684e-08	1.48942e-07
CKB	0.582884	3.30288e-08	1.49107e-07
ACAD9	0.582775	3.32714e-08	1.49985e-07
FRY	0.582775	3.32714e-08	1.49985e-07
NUMBL	0.582748	3.33323e-08	1.50152e-07
AP3S1	0.581955	3.51456e-08	1.58206e-07
VCL	0.5819	3.5274e-08	1.58669e-07
ANXA4	0.581873	3.53384e-08	1.58845e-07
PRKAA2	0.581818	3.54675e-08	1.59311e-07
PLEKHA4	0.581517	3.61857e-08	1.6242e-07
ALDH1A2	0.581463	3.63177e-08	1.62895e-07
LRP1	0.581435	3.63839e-08	1.63075e-07
ME1	0.581299	3.67166e-08	1.64448e-07
TDP1	0.581217	3.69176e-08	1.6523e-07
ENAH	0.580861	3.78008e-08	1.68941e-07
HLA-DMB	0.580861	3.78008e-08	1.68941e-07
WIPF1	0.580779	3.80074e-08	1.69743e-07
NECAP2	0.580725	3.81458e-08	1.70239e-07
SGCD	0.580588	3.84937e-08	1.71669e-07
CASP10	0.58056	3.85637e-08	1.71736e-07
TRAF1	0.58056	3.85637e-08	1.71736e-07
HERC5	0.580396	3.8986e-08	1.73493e-07
GUCY1A1	0.580369	3.90568e-08	1.73561e-07
PROSER2	0.580369	3.90568e-08	1.73561e-07
RAB27B	0.580314	3.91988e-08	1.74068e-07
ZNF703	0.580178	3.95558e-08	1.75529e-07
PON2	0.580068	3.98437e-08	1.76681e-07
XPO7	0.579986	4.0061e-08	1.77518e-07
PTBP3	0.579959	4.01336e-08	1.77714e-07
USP15	0.579932	4.02064e-08	1.7791e-07
UEVLD	0.579822	4.04988e-08	1.79077e-07
WDR44	0.579795	4.05722e-08	1.79275e-07
ABHD12	0.579658	4.09412e-08	1.8065e-07
C1orf198	0.579658	4.09412e-08	1.8065e-07
ARFGAP2	0.579549	4.12386e-08	1.81834e-07
SLPI	0.579248	4.20672e-08	1.85357e-07
EPN3	0.579193	4.22196e-08	1.85766e-07
MAPKAPK2	0.579193	4.22196e-08	1.85766e-07
GMIP	0.579111	4.24491e-08	1.86644e-07
LYSMD2	0.579002	4.27569e-08	1.87866e-07
PHF21A	0.578893	4.30669e-08	1.89095e-07
RCN3	0.578865	4.31447e-08	1.89303e-07
ANXA2	0.578783	4.3379e-08	1.90198e-07
SLC25A13	0.578701	4.36145e-08	1.91096e-07
ZFAND2B	0.578674	4.36932e-08	1.91307e-07
WNK2	0.578592	4.39303e-08	1.92211e-07
DNAJC7	0.578401	4.44883e-08	1.94516e-07
MYO9B	0.578373	4.45686e-08	1.9473e-07
SYPL1	0.578319	4.47295e-08	1.95297e-07
MYO1C	0.578291	4.48102e-08	1.95513e-07
RANBP1	0.578018	4.56245e-08	1.98927e-07
DFFA	0.577881	4.6037e-08	2.00585e-07
DNAJC9	0.577854	4.61199e-08	2.00806e-07
CPE	0.577772	4.63694e-08	2.01752e-07
GRAP2	0.577635	4.67883e-08	2.03433e-07
ADAL	0.57758	4.69568e-08	2.03882e-07
ADAM15	0.57758	4.69568e-08	2.03882e-07
DSCC1	0.577553	4.70413e-08	2.04107e-07
HOMER1	0.577444	4.73806e-08	2.05437e-07
UQCC1	0.577362	4.76367e-08	2.06404e-07
RAB32	0.577307	4.78081e-08	2.07003e-07
TRIP10	0.577252	4.79801e-08	2.07604e-07
ETV6	0.577061	4.85868e-08	2.10083e-07
AP3M2	0.576815	4.93775e-08	2.13207e-07
ARHGAP5	0.576815	4.93775e-08	2.13207e-07
RUFY3	0.576678	4.98221e-08	2.14978e-07
RDH11	0.576541	5.02705e-08	2.16763e-07
UBE3C	0.576405	5.07226e-08	2.18562e-07
MAP2K1	0.576377	5.08135e-08	2.18803e-07
PARP2	0.576186	5.14542e-08	2.21256e-07
PTPN11	0.576186	5.14542e-08	2.21256e-07
AKAP8	0.576131	5.16386e-08	2.21897e-07
PODXL	0.576104	5.17311e-08	2.22141e-07
CRK	0.576077	5.18237e-08	2.22386e-07
CDK17	0.575913	5.23826e-08	2.24631e-07
PTPN2	0.575858	5.25702e-08	2.2528e-07
AAMDC	0.575776	5.28528e-08	2.26336e-07
TTC38	0.575612	5.34223e-08	2.28618e-07
TMEM132A	0.575475	5.39014e-08	2.3051e-07
IL1RN	0.575311	5.44816e-08	2.32673e-07
RPAP3	0.575311	5.44816e-08	2.32673e-07
GULP1	0.575284	5.45789e-08	2.32771e-07
STRN3	0.575284	5.45789e-08	2.32771e-07
PTP4A2	0.575147	5.50677e-08	2.34535e-07
SOS1	0.575147	5.50677e-08	2.34535e-07
SPAG5	0.575092	5.52645e-08	2.35213e-07
DIP2C	0.575038	5.54618e-08	2.35892e-07
UAP1L1	0.57501	5.55608e-08	2.36152e-07
WBP4	0.574928	5.58586e-08	2.37257e-07
ZG16B	0.574874	5.6058e-08	2.37942e-07
IMPACT	0.574764	5.64588e-08	2.3948e-07
HIBADH	0.57471	5.66602e-08	2.40009e-07
RHOG	0.57471	5.66602e-08	2.40009e-07
KLC1	0.574627	5.69636e-08	2.40967e-07
PACSIN1	0.574627	5.69636e-08	2.40967e-07
DHX34	0.574409	5.77802e-08	2.44091e-07
DTNA	0.574409	5.77802e-08	2.44091e-07
ACTN1	0.574245	5.84e-08	2.46543e-07
GSTA4	0.574081	5.90261e-08	2.49017e-07
DLAT	0.573971	5.9447e-08	2.50455e-07
MIER1	0.573971	5.9447e-08	2.50455e-07
GSTT1	0.573835	5.99771e-08	2.52518e-07
FAM118B	0.573807	6.00837e-08	2.52797e-07
ANK3	0.573753	6.02973e-08	2.53525e-07
GPSM1	0.573643	6.07268e-08	2.55159e-07
HNRNPA0	0.573452	6.14855e-08	2.58173e-07
ARIH2	0.573233	6.23635e-08	2.61684e-07
ARSA	0.573124	6.28069e-08	2.63368e-07
ATXN10	0.573096	6.29182e-08	2.63481e-07
HOMER3	0.573096	6.29182e-08	2.63481e-07
CORO1A	0.573069	6.30298e-08	2.63771e-07
SFXN3	0.573042	6.31415e-08	2.63885e-07
WDR47	0.573042	6.31415e-08	2.63885e-07
SDHAF3	0.573014	6.32534e-08	2.64176e-07
RAC2	0.57296	6.34777e-08	2.64936e-07
ARVCF	0.572905	6.37028e-08	2.6552e-07
HSPD1	0.572905	6.37028e-08	2.6552e-07
FAH	0.572768	6.42689e-08	2.67523e-07
UPF2	0.572768	6.42689e-08	2.67523e-07
DTNB	0.572686	6.46108e-08	2.68767e-07
ATP8B1	0.572659	6.47252e-08	2.69064e-07
LSP1	0.57255	6.51845e-08	2.70793e-07
SAR1B	0.572413	6.57631e-08	2.73015e-07
INPP1	0.572386	6.58794e-08	2.73316e-07
FGD2	0.572331	6.61125e-08	2.74102e-07
TMEM65	0.572276	6.63465e-08	2.74889e-07
GDI2	0.572249	6.64638e-08	2.75193e-07
CAPG	0.572221	6.65812e-08	2.75496e-07
CLUH	0.572167	6.68167e-08	2.76288e-07
MCAT	0.572139	6.69348e-08	2.76593e-07
PPP1R21	0.572112	6.70531e-08	2.76899e-07
KIAA1468	0.57203	6.7409e-08	2.78185e-07
BAG5	0.571948	6.77668e-08	2.79476e-07
HLA-DRA	0.571593	6.9338e-08	2.85768e-07
IFI16	0.571483	6.98283e-08	2.87599e-07
SEPT9	0.571401	7.01982e-08	2.88932e-07
FOXA1	0.571292	7.06943e-08	2.90782e-07
ACTR3	0.571073	7.16966e-08	2.94517e-07
OTULINL	0.571073	7.16966e-08	2.94517e-07
ITGAX	0.571046	7.18228e-08	2.94648e-07
LAIR1	0.571046	7.18228e-08	2.94648e-07
DNAJA3	0.570991	7.20759e-08	2.95492e-07
PUM3	0.570909	7.24571e-08	2.9686e-07
TIGAR	0.570882	7.25846e-08	2.97188e-07
HES1	0.570854	7.27123e-08	2.97516e-07
MMP2	0.570772	7.30967e-08	2.98893e-07
IRF4	0.570745	7.32252e-08	2.99222e-07
CADM4	0.570526	7.42614e-08	3.03258e-07
DYNC1LI2	0.570335	7.51795e-08	3.06807e-07
HECTD4	0.570253	7.55762e-08	3.08225e-07
EOGT	0.570226	7.57089e-08	3.08565e-07
TIMP2	0.570007	7.67784e-08	3.12719e-07
GART	0.569925	7.71832e-08	3.14163e-07
UBA1	0.569897	7.73185e-08	3.14509e-07
WARS2	0.56946	7.95152e-08	3.23234e-07
ZFYVE19	0.569132	8.12014e-08	3.29874e-07
ECHDC3	0.569105	8.13435e-08	3.30022e-07
SEPHS2	0.569105	8.13435e-08	3.30022e-07
POLR3E	0.569023	8.1771e-08	3.31541e-07
RDH14	0.568968	8.20572e-08	3.32486e-07
NKRF	0.568913	8.23443e-08	3.33433e-07
ARHGEF17	0.568886	8.24883e-08	3.338e-07
SMAP2	0.568831	8.27768e-08	3.34751e-07
EFEMP1	0.568804	8.29215e-08	3.35119e-07
PDP1	0.568749	8.32115e-08	3.36073e-07
UCHL1	0.568612	8.39408e-08	3.388e-07
KLHDC7A	0.568585	8.40873e-08	3.38953e-07
MUC5B	0.568585	8.40873e-08	3.38953e-07
RAC3	0.567956	8.75263e-08	3.52588e-07
ENO1	0.567874	8.79846e-08	3.54206e-07
BAG3	0.56782	8.82914e-08	3.54755e-07
TARBP1	0.56782	8.82914e-08	3.54755e-07
WRN	0.56782	8.82914e-08	3.54755e-07
GUSB	0.56771	8.89079e-08	3.57003e-07
PLCB2	0.567382	9.07823e-08	3.64295e-07
ELAVL1	0.567327	9.10983e-08	3.65329e-07
OSBPL8	0.5673	9.12567e-08	3.65729e-07
CA5B	0.567273	9.14154e-08	3.65896e-07
PHLDB1	0.567273	9.14154e-08	3.65896e-07
SCARB2	0.567218	9.17335e-08	3.66699e-07
SPHK1	0.567218	9.17335e-08	3.66699e-07
TRIM38	0.566999	9.30164e-08	3.7159e-07
RNGTT	0.56689	9.36643e-08	3.737e-07
SDF4	0.56689	9.36643e-08	3.737e-07
ZNF652	0.566808	9.41529e-08	3.7541e-07
SLC25A24	0.566452	9.62986e-08	3.8372e-07
CXorf40A	0.566097	9.84905e-08	3.92205e-07
NUDT16L1	0.565824	1.00209e-07	3.98793e-07
MGST1	0.565796	1.00382e-07	3.99228e-07
ANKRD40	0.565769	1.00556e-07	3.99664e-07
PSME3	0.565632	1.01428e-07	4.02876e-07
CADM1	0.565277	1.03731e-07	4.1176e-07
FDFT1	0.565249	1.0391e-07	4.11947e-07
KLHDC2	0.565249	1.0391e-07	4.11947e-07
TXNL1	0.565031	1.05354e-07	4.17406e-07
NUDT15	0.564894	1.06266e-07	4.20753e-07
SMAD4	0.564839	1.06632e-07	4.21938e-07
SINHCAF	0.564785	1.07001e-07	4.23126e-07
CDK18	0.564648	1.07926e-07	4.26516e-07
BRD3	0.564429	1.09423e-07	4.32157e-07
DCTD	0.564347	1.09989e-07	4.34119e-07
CASKIN2	0.564238	1.10748e-07	4.3684e-07
TARSL2	0.56391	1.13056e-07	4.45662e-07
ESYT1	0.563746	1.14227e-07	4.49994e-07
ALOX15B	0.563664	1.14817e-07	4.52033e-07
AFTPH	0.563527	1.15806e-07	4.55641e-07
TUBB2A	0.56339	1.16804e-07	4.59276e-07
GPATCH1	0.563281	1.17608e-07	4.61855e-07
POP1	0.563281	1.17608e-07	4.61855e-07
ABLIM1	0.563144	1.1862e-07	4.65538e-07
LEF1	0.563117	1.18823e-07	4.66043e-07
CST3	0.562761	1.21498e-07	4.76235e-07
SMARCAD1	0.562625	1.22542e-07	4.80025e-07
NAXD	0.56257	1.22962e-07	4.81368e-07
EFNA1	0.562515	1.23383e-07	4.82413e-07
TECPR2	0.562515	1.23383e-07	4.82413e-07
KMO	0.562379	1.24442e-07	4.8625e-07
ANXA1	0.562297	1.25082e-07	4.88139e-07
ETF1	0.562297	1.25082e-07	4.88139e-07
SUPT6H	0.562269	1.25296e-07	4.88668e-07
ALDH16A1	0.561887	1.28327e-07	4.99867e-07
RBM15B	0.561887	1.28327e-07	4.99867e-07
MYO18A	0.561805	1.28985e-07	5.02119e-07
GOLPH3	0.561777	1.29206e-07	5.02663e-07
TNK1	0.56175	1.29426e-07	5.03208e-07
ERCC4	0.561613	1.30534e-07	5.07201e-07
PACS1	0.561422	1.32101e-07	5.12969e-07
PPP2R5D	0.561285	1.33231e-07	5.17036e-07
ANKRD16	0.56123	1.33686e-07	5.17754e-07
TBC1D9B	0.56123	1.33686e-07	5.17754e-07
AMPD2	0.561203	1.33913e-07	5.17754e-07
ANXA5	0.561203	1.33913e-07	5.17754e-07
LMO4	0.561203	1.33913e-07	5.17754e-07
MGLL	0.561203	1.33913e-07	5.17754e-07
GPC4	0.561176	1.34142e-07	5.18316e-07
NCOR1	0.561121	1.34599e-07	5.19762e-07
FNBP1	0.561066	1.35058e-07	5.21212e-07
HSD17B8	0.560957	1.3598e-07	5.24448e-07
IGFBP3	0.56093	1.36212e-07	5.25016e-07
PHF12	0.560848	1.36909e-07	5.27377e-07
PODN	0.560793	1.37375e-07	5.28847e-07
B4GALT1	0.560766	1.37609e-07	5.29421e-07
FOXO3	0.560711	1.38077e-07	5.30571e-07
LMX1B	0.560711	1.38077e-07	5.30571e-07
EFNB2	0.560684	1.38312e-07	5.31147e-07
GPX4	0.560574	1.39256e-07	5.34441e-07
IMPA2	0.560465	1.40205e-07	5.37755e-07
IFI44	0.560437	1.40444e-07	5.38338e-07
TGFBR3	0.56041	1.40682e-07	5.38923e-07
MMP3	0.560383	1.40921e-07	5.39508e-07
GINS3	0.560355	1.41161e-07	5.39763e-07
THEMIS2	0.560355	1.41161e-07	5.39763e-07
PPP4R3A	0.56	1.44309e-07	5.51465e-07
MOCS3	0.559863	1.45538e-07	5.5582e-07
IKZF1	0.559781	1.4628e-07	5.58312e-07
IRF1	0.559699	1.47025e-07	5.60472e-07
SPC25	0.559699	1.47025e-07	5.60472e-07
SORT1	0.559617	1.47774e-07	5.62984e-07
NCAPD2	0.559481	1.49031e-07	5.67425e-07
ARFGAP1	0.559426	1.49536e-07	5.69003e-07
PRKRA	0.559344	1.50297e-07	5.71551e-07
RGN	0.559289	1.50807e-07	5.7314e-07
KCTD15	0.559262	1.51062e-07	5.73761e-07
CBX4	0.559125	1.52345e-07	5.78282e-07
SEC63	0.558988	1.53638e-07	5.82837e-07
SCUBE3	0.558688	1.5652e-07	5.93409e-07
TACSTD2	0.558633	1.5705e-07	5.95056e-07
BTAF1	0.558606	1.57315e-07	5.957e-07
ACSF3	0.558524	1.58114e-07	5.98361e-07
L2HGDH	0.558414	1.59184e-07	6.01685e-07
UPF3A	0.558414	1.59184e-07	6.01685e-07
MKI67	0.55836	1.59722e-07	6.03353e-07
CDC25C	0.558086	1.62438e-07	6.13241e-07
EIF4G3	0.557977	1.63537e-07	6.16643e-07
SOD2	0.557977	1.63537e-07	6.16643e-07
MCM4	0.557949	1.63812e-07	6.1731e-07
USP5	0.557895	1.64365e-07	6.1902e-07
MAP4K5	0.55784	1.6492e-07	6.20734e-07
SPDEF	0.557594	1.67437e-07	6.2983e-07
ST5	0.557348	1.69991e-07	6.39051e-07
FAM160B2	0.557266	1.7085e-07	6.41895e-07
CGAS	0.557075	1.72871e-07	6.48709e-07
TNS2	0.557075	1.72871e-07	6.48709e-07
MYDGF	0.557047	1.73162e-07	6.4941e-07
NCK1	0.556992	1.73745e-07	6.51204e-07
NT5DC1	0.556965	1.74037e-07	6.51517e-07
VPS4B	0.556965	1.74037e-07	6.51517e-07
TMEM63A	0.55661	1.77875e-07	6.65487e-07
BZW1	0.556473	1.79373e-07	6.70688e-07
RERG	0.556364	1.80579e-07	6.74796e-07
CDC27	0.556309	1.81185e-07	6.76252e-07
PATZ1	0.556309	1.81185e-07	6.76252e-07
PTK6	0.556282	1.81489e-07	6.76981e-07
NMI	0.556172	1.82709e-07	6.81126e-07
PHLDA3	0.556145	1.83015e-07	6.81861e-07
TRIO	0.556063	1.83937e-07	6.84886e-07
CORO1B	0.556036	1.84245e-07	6.85625e-07
SOX9	0.555817	1.86728e-07	6.94451e-07
PLAUR	0.555516	1.90194e-07	7.06921e-07
CASP2	0.555489	1.90512e-07	7.07261e-07
OPHN1	0.555489	1.90512e-07	7.07261e-07
PIP4K2A	0.555379	1.9179e-07	7.11581e-07
AHCY	0.555325	1.92431e-07	7.13115e-07
HOOK3	0.555325	1.92431e-07	7.13115e-07
GEMIN5	0.555215	1.93721e-07	7.17468e-07
DDX18	0.555024	1.95997e-07	7.25469e-07
TRIM21	0.554969	1.96653e-07	7.27463e-07
CGN	0.554751	1.99293e-07	7.36796e-07
GLTP	0.554723	1.99626e-07	7.37589e-07
INPP5D	0.554696	1.99959e-07	7.38383e-07
P4HTM	0.554614	2.00961e-07	7.41645e-07
SPIN1	0.554477	2.02642e-07	7.47407e-07
CPT2	0.55445	2.0298e-07	7.48133e-07
NCOR2	0.554422	2.03318e-07	7.48133e-07
PAICS	0.554422	2.03318e-07	7.48133e-07
SNAP23	0.554422	2.03318e-07	7.48133e-07
LMNA	0.55434	2.04336e-07	7.51437e-07
NFIC	0.554231	2.05701e-07	7.56012e-07
CUL3	0.554204	2.06044e-07	7.56825e-07
STK38	0.554176	2.06387e-07	7.5764e-07
ANXA9	0.554094	2.07419e-07	7.60984e-07
HIP1	0.55404	2.0811e-07	7.63071e-07
UBR1	0.553958	2.09151e-07	7.66438e-07
MTX2	0.55393	2.09499e-07	7.66814e-07
YWHAB	0.55393	2.09499e-07	7.66814e-07
SNTB1	0.553794	2.11247e-07	7.7276e-07
CXCL14	0.553766	2.11599e-07	7.73592e-07
DSG2	0.553657	2.1301e-07	7.7784e-07
KATNB1	0.553657	2.1301e-07	7.7784e-07
KIF1BP	0.553602	2.13718e-07	7.79517e-07
RHOT2	0.553602	2.13718e-07	7.79517e-07
SLC25A4	0.553438	2.15858e-07	7.86861e-07
CMPK1	0.553329	2.17296e-07	7.9164e-07
SMC2	0.553274	2.18018e-07	7.93808e-07
GNB4	0.553247	2.1838e-07	7.94663e-07
CLCA2	0.553137	2.19833e-07	7.99022e-07
VAV3	0.553137	2.19833e-07	7.99022e-07
RTF2	0.553083	2.20563e-07	8.01209e-07
FAS	0.553028	2.21296e-07	8.03403e-07
IGBP1	0.553001	2.21663e-07	8.04269e-07
ARHGEF10	0.552919	2.22768e-07	8.07808e-07
SH3GL1	0.552782	2.24621e-07	8.14055e-07
ECHS1	0.552509	2.2837e-07	8.27164e-07
MYO6	0.552399	2.29887e-07	8.32174e-07
QRSL1	0.552344	2.30648e-07	8.34448e-07
SPON1	0.552208	2.32563e-07	8.40888e-07
NLE1	0.55218	2.32948e-07	8.41792e-07
KCTD3	0.552126	2.33719e-07	8.43604e-07
SBF1	0.552126	2.33719e-07	8.43604e-07
SH3BP1	0.552071	2.34493e-07	8.45908e-07
GLUD1	0.551962	2.36048e-07	8.51025e-07
MAGED1	0.55188	2.3722e-07	8.54759e-07
APPL2	0.551798	2.38398e-07	8.58014e-07
PPIL2	0.551798	2.38398e-07	8.58014e-07
PHF8	0.55177	2.38792e-07	8.58937e-07
KIF3B	0.551688	2.39978e-07	8.62704e-07
CEP97	0.55147	2.43166e-07	8.73663e-07
PGAM2	0.551388	2.44372e-07	8.77491e-07
PAM	0.551306	2.45583e-07	8.81335e-07
CD4	0.551141	2.48023e-07	8.89581e-07
PVALB	0.551114	2.48432e-07	8.90536e-07
BCL9	0.551032	2.49663e-07	8.94434e-07
TMEM168	0.55095	2.50899e-07	8.98349e-07
ADK	0.550841	2.52557e-07	9.03765e-07
GALK2	0.550759	2.53807e-07	9.07718e-07
EXD2	0.550704	2.54643e-07	9.10189e-07
SPATA5	0.550649	2.55482e-07	9.12666e-07
FRZB	0.550622	2.55903e-07	9.13646e-07
HINT1	0.550376	2.59717e-07	9.26735e-07
MAFF	0.550239	2.61859e-07	9.33846e-07
PBDC1	0.550185	2.62721e-07	9.36384e-07
DLD	0.550157	2.63153e-07	9.36854e-07
LDHD	0.550157	2.63153e-07	9.36854e-07
CDH1	0.550075	2.64452e-07	9.39874e-07
LIMA1	0.550075	2.64452e-07	9.39874e-07
OXR1	0.550075	2.64452e-07	9.39874e-07
NKAP	0.549884	2.67508e-07	9.50193e-07
SH3BGRL2	0.549829	2.68387e-07	9.52774e-07
DEK	0.54972	2.70154e-07	9.585e-07
MTFR1	0.549638	2.71486e-07	9.6268e-07
LAMP3	0.549556	2.72824e-07	9.66329e-07
PPP2R5A	0.549556	2.72824e-07	9.66329e-07
PARVA	0.549528	2.73271e-07	9.67365e-07
MME	0.549419	2.75068e-07	9.73175e-07
SPTLC2	0.549392	2.75519e-07	9.74219e-07
ITPKC	0.549173	2.79152e-07	9.86506e-07
PURA	0.548927	2.83294e-07	1.00058e-06
TPBG	0.548872	2.84222e-07	1.00329e-06
ZNF830	0.548845	2.84687e-07	1.00436e-06
SCARB1	0.54879	2.85619e-07	1.00708e-06
PROSER1	0.548763	2.86087e-07	1.00816e-06
AAK1	0.548681	2.87493e-07	1.01255e-06
ATN1	0.548626	2.88434e-07	1.01472e-06
CLPB	0.548626	2.88434e-07	1.01472e-06
CHAF1B	0.548599	2.88906e-07	1.0158e-06
TBCB	0.548544	2.89851e-07	1.01855e-06
ZFPL1	0.548462	2.91275e-07	1.02298e-06
PPP1R1A	0.548189	2.96069e-07	1.03923e-06
PNPO	0.547997	2.99468e-07	1.05058e-06
PAIP1	0.54797	2.99957e-07	1.0517e-06
SMOC2	0.547861	3.0192e-07	1.05799e-06
PPM1J	0.547751	3.03894e-07	1.06431e-06
MTHFR	0.547724	3.0439e-07	1.06545e-06
HNRNPF	0.547642	3.05881e-07	1.07007e-06
MYO1F	0.547423	3.09891e-07	1.08349e-06
HLTF	0.547341	3.11408e-07	1.08819e-06
P3H3	0.547314	3.11915e-07	1.08874e-06
RBBP8	0.547314	3.11915e-07	1.08874e-06
MARC2	0.547204	3.13951e-07	1.09523e-06
LPCAT2	0.54704	3.17029e-07	1.10536e-06
ARF5	0.547013	3.17545e-07	1.10654e-06
ANP32A	0.546958	3.18579e-07	1.10952e-06
KHK	0.546876	3.20135e-07	1.11432e-06
MAT2A	0.546849	3.20656e-07	1.11551e-06
SCAMP2	0.546712	3.23271e-07	1.12398e-06
CD48	0.546685	3.23796e-07	1.12518e-06
THBS3	0.546603	3.25377e-07	1.13005e-06
ARHGAP12	0.546521	3.26965e-07	1.1343e-06
ELP3	0.546521	3.26965e-07	1.1343e-06
REXO2	0.546494	3.27496e-07	1.13551e-06
CSPG4	0.546384	3.29628e-07	1.14227e-06
IFT27	0.546357	3.30163e-07	1.14349e-06
CERCAM	0.546302	3.31236e-07	1.14657e-06
ARHGAP21	0.546247	3.32312e-07	1.14902e-06
MAMDC2	0.546247	3.32312e-07	1.14902e-06
MMP9	0.546165	3.33932e-07	1.15335e-06
MTRR	0.546165	3.33932e-07	1.15335e-06
ALAD	0.546138	3.34474e-07	1.15458e-06
NOL4L	0.545947	3.38289e-07	1.16711e-06
CYP1B1	0.545892	3.39387e-07	1.17025e-06
SEMA3B	0.54581	3.41039e-07	1.1753e-06
UBE2V2	0.545619	3.44925e-07	1.18803e-06
CPXM2	0.5454	3.49418e-07	1.20086e-06
ELOVL5	0.5454	3.49418e-07	1.20086e-06
FGF1	0.5454	3.49418e-07	1.20086e-06
LMOD1	0.5454	3.49418e-07	1.20086e-06
GPX7	0.545373	3.49983e-07	1.20214e-06
P2RX4	0.545318	3.51117e-07	1.20537e-06
MAP4K1	0.545263	3.52254e-07	1.20861e-06
CBL	0.545208	3.53394e-07	1.21186e-06
HDAC11	0.545099	3.55685e-07	1.21905e-06
PLEKHF1	0.545072	3.5626e-07	1.22035e-06
ARHGAP35	0.544935	3.59148e-07	1.22957e-06
MYO5A	0.544853	3.60892e-07	1.23486e-06
WDTC1	0.544771	3.62643e-07	1.24017e-06
SLC25A1	0.544662	3.64991e-07	1.24752e-06
VPS13A	0.54458	3.66762e-07	1.25289e-06
CDK5RAP1	0.544498	3.6854e-07	1.25827e-06
FBLN2	0.544443	3.6973e-07	1.26096e-06
METTL7A	0.544443	3.6973e-07	1.26096e-06
FBXO3	0.544252	3.73924e-07	1.27457e-06
MFGE8	0.54417	3.75736e-07	1.28004e-06
VAV2	0.544005	3.79383e-07	1.29176e-06
BZW2	0.543951	3.80606e-07	1.29522e-06
BCL3	0.543923	3.81219e-07	1.2966e-06
DDX42	0.543814	3.83681e-07	1.30426e-06
NEK6	0.543759	3.84917e-07	1.30775e-06
BMP2K	0.543732	3.85536e-07	1.30915e-06
PCCA	0.543705	3.86157e-07	1.31054e-06
ADAR	0.543677	3.86778e-07	1.31194e-06
PPM1B	0.543595	3.88648e-07	1.31757e-06
SUGCT	0.543486	3.91155e-07	1.32535e-06
CNDP2	0.543459	3.91784e-07	1.32676e-06
LRRC1	0.543377	3.93677e-07	1.33244e-06
LAMB3	0.543131	3.99407e-07	1.35111e-06
CHD1L	0.543076	4.00692e-07	1.35399e-06
LGALS8	0.543076	4.00692e-07	1.35399e-06
TBC1D8B	0.542912	4.04567e-07	1.36561e-06
USP25	0.542912	4.04567e-07	1.36561e-06
CD2AP	0.542884	4.05217e-07	1.36706e-06
HSPA13	0.54283	4.06519e-07	1.37071e-06
GBE1	0.54272	4.09134e-07	1.37879e-06
CSNK2A2	0.542666	4.10448e-07	1.38247e-06
INHBA	0.542611	4.11765e-07	1.38616e-06
ANTXR1	0.542474	4.15077e-07	1.39655e-06
PTGES3	0.54231	4.19084e-07	1.40928e-06
FAM83F	0.541982	4.27208e-07	1.43582e-06
CSTA	0.541955	4.27892e-07	1.43735e-06
MX2	0.541928	4.28576e-07	1.43887e-06
RNASET2	0.5419	4.29262e-07	1.4404e-06
MDH2	0.541846	4.30637e-07	1.44424e-06
GALK1	0.541818	4.31326e-07	1.44577e-06
GFPT2	0.541763	4.32706e-07	1.44885e-06
PDGFRL	0.541763	4.32706e-07	1.44885e-06
FHIT	0.541736	4.33398e-07	1.45039e-06
CLIC2	0.541517	4.38972e-07	1.46825e-06
UFC1	0.541299	4.44613e-07	1.48633e-06
ATP6V1C1	0.541244	4.46034e-07	1.49028e-06
SLC25A20	0.541189	4.4746e-07	1.49424e-06
DMXL1	0.541025	4.51761e-07	1.5078e-06
ABI3	0.540998	4.52482e-07	1.5094e-06
KDELC1	0.540889	4.55376e-07	1.51824e-06
CARD11	0.54067	4.61216e-07	1.5369e-06
IGSF3	0.540615	4.62687e-07	1.54098e-06
TCERG1	0.540506	4.65643e-07	1.54999e-06
MAP1A	0.540424	4.67871e-07	1.55658e-06
PLEKHA6	0.540369	4.69362e-07	1.56071e-06
RIPK2	0.540342	4.70109e-07	1.56236e-06
CAMK2G	0.540314	4.70858e-07	1.56319e-06
CCP110	0.540314	4.70858e-07	1.56319e-06
GBP3	0.540178	4.74616e-07	1.57483e-06
GRK3	0.540123	4.76128e-07	1.57901e-06
DNAJB2	0.540014	4.79164e-07	1.58739e-06
MPHOSPH10	0.540014	4.79164e-07	1.58739e-06
LRRC40	0.539932	4.81453e-07	1.59413e-06
PDLIM7	0.539768	4.86063e-07	1.60854e-06
PA2G4	0.539713	4.87609e-07	1.6128e-06
BTN3A3	0.539549	4.92274e-07	1.62651e-06
HLCS	0.539549	4.92274e-07	1.62651e-06
BNIPL	0.539494	4.93839e-07	1.63082e-06
EIF4ENIF1	0.539111	5.04922e-07	1.66566e-06
HNRNPH3	0.539111	5.04922e-07	1.66566e-06
SCRN2	0.538947	5.09743e-07	1.68067e-06
DCUN1D4	0.538865	5.1217e-07	1.68601e-06
PLK1	0.538865	5.1217e-07	1.68601e-06
TSPAN6	0.538865	5.1217e-07	1.68601e-06
TFAP4	0.538811	5.13794e-07	1.69046e-06
SCGB1D2	0.538783	5.14608e-07	1.69225e-06
CNPY3	0.538565	5.21163e-07	1.7129e-06
HMBS	0.538428	5.253e-07	1.72559e-06
COL1A2	0.538346	5.27797e-07	1.73288e-06
RCC1	0.538127	5.3451e-07	1.754e-06
OCIAD1	0.538045	5.37048e-07	1.76141e-06
VPS39	0.537963	5.39598e-07	1.76884e-06
NIPSNAP2	0.537471	5.55137e-07	1.81882e-06
HSPA9	0.537416	5.56889e-07	1.82361e-06
TGFB1I1	0.537389	5.57767e-07	1.82553e-06
PKP4	0.537307	5.6041e-07	1.83321e-06
S100A11	0.537252	5.62178e-07	1.83804e-06
XRCC4	0.53717	5.6484e-07	1.84577e-06
SBDS	0.537143	5.6573e-07	1.84772e-06
NELFA	0.537033	5.69303e-07	1.85841e-06
PPP6R2	0.536924	5.72898e-07	1.86917e-06
MARCKS	0.536897	5.738e-07	1.87114e-06
NME1	0.536651	5.81978e-07	1.89583e-06
STC1	0.536651	5.81978e-07	1.89583e-06
RHEB	0.536541	5.85648e-07	1.90679e-06
PDPK1	0.536514	5.86569e-07	1.90879e-06
DYNLL2	0.536377	5.91194e-07	1.92284e-06
GOLGA4	0.536295	5.93985e-07	1.93092e-06
RNF14	0.536268	5.94919e-07	1.93294e-06
TTC9C	0.536241	5.95853e-07	1.93497e-06
FBXO30	0.536131	5.99606e-07	1.94615e-06
PTRH2	0.536077	6.0149e-07	1.95125e-06
CD36	0.535967	6.05276e-07	1.96252e-06
SERPINB9	0.535858	6.09085e-07	1.97384e-06
SP100	0.53583	6.10041e-07	1.97591e-06
NAXE	0.535748	6.12916e-07	1.9842e-06
AIF1	0.535639	6.1677e-07	1.99564e-06
POR	0.535475	6.22594e-07	2.01344e-06
LIG4	0.535393	6.25525e-07	2.02187e-06
SEC24B	0.535284	6.29453e-07	2.03352e-06
MSTO1	0.53512	6.3539e-07	2.05164e-06
GET4	0.535038	6.38378e-07	2.06022e-06
CALML3	0.534737	6.49448e-07	2.09486e-06
KCTD9	0.5346	6.5454e-07	2.1102e-06
ACBD6	0.534491	6.5864e-07	2.12232e-06
RMDN1	0.534436	6.60699e-07	2.12786e-06
STK4	0.534409	6.61731e-07	2.13009e-06
SETD3	0.534354	6.638e-07	2.13564e-06
MPDZ	0.534272	6.66914e-07	2.14345e-06
NOXA1	0.534272	6.66914e-07	2.14345e-06
MAT1A	0.534163	6.71087e-07	2.15465e-06
NAA16	0.534163	6.71087e-07	2.15465e-06
TBCD	0.533999	6.77393e-07	2.17378e-06
VPS33B	0.533971	6.7845e-07	2.17605e-06
HMOX2	0.533917	6.80567e-07	2.18173e-06
SRGAP3	0.533889	6.81629e-07	2.18401e-06
SSSCA1	0.533862	6.82691e-07	2.18629e-06
NUDT3	0.533807	6.84821e-07	2.19199e-06
ATP2B4	0.533753	6.86958e-07	2.1977e-06
CHMP4B	0.533671	6.90174e-07	2.20573e-06
SUPT5H	0.533671	6.90174e-07	2.20573e-06
DSP	0.533643	6.91249e-07	2.20804e-06
FLNC	0.533616	6.92326e-07	2.20809e-06
SNUPN	0.533616	6.92326e-07	2.20809e-06
STAMBP	0.533616	6.92326e-07	2.20809e-06
DNAJB1	0.533561	6.94485e-07	2.21385e-06
CS	0.533424	6.99909e-07	2.23e-06
ACTN4	0.533288	7.05373e-07	2.24626e-06
SPINT2	0.533178	7.09773e-07	2.25912e-06
PTEN	0.533151	7.10877e-07	2.26149e-06
SEPHS1	0.533124	7.11983e-07	2.26385e-06
SART3	0.533042	7.15309e-07	2.27327e-06
TRAP1	0.533014	7.16422e-07	2.27565e-06
ITSN2	0.532987	7.17535e-07	2.27572e-06
MTG2	0.532987	7.17535e-07	2.27572e-06
SLMAP	0.532987	7.17535e-07	2.27572e-06
HADH	0.532932	7.19768e-07	2.28164e-06
COX17	0.532905	7.20887e-07	2.28403e-06
PCMTD2	0.532796	7.25378e-07	2.29709e-06
TMEM173	0.532768	7.26505e-07	2.29949e-06
TMX4	0.532741	7.27633e-07	2.3019e-06
GALNT2	0.532577	7.3444e-07	2.32226e-06
NOP2	0.532522	7.36722e-07	2.32829e-06
SCFD1	0.532468	7.39011e-07	2.33435e-06
ICA1	0.532413	7.41306e-07	2.34042e-06
CDC40	0.53203	7.57564e-07	2.38812e-06
KDM5C	0.53203	7.57564e-07	2.38812e-06
VAC14	0.53203	7.57564e-07	2.38812e-06
SNAP29	0.531429	7.83794e-07	2.46956e-06
HMCES	0.531319	7.88654e-07	2.48362e-06
DLG1	0.531237	7.92317e-07	2.49265e-06
PDIA5	0.531237	7.92317e-07	2.49265e-06
CLDN3	0.531073	7.99693e-07	2.51206e-06
CLEC3A	0.531073	7.99693e-07	2.51206e-06
PSMB10	0.531073	7.99693e-07	2.51206e-06
CHCHD5	0.530964	8.04646e-07	2.52508e-06
PRPF38B	0.530964	8.04646e-07	2.52508e-06
IQSEC1	0.530526	8.24749e-07	2.58686e-06
GSTK1	0.530253	8.37553e-07	2.6257e-06
TMEM87A	0.530007	8.49236e-07	2.661e-06
HSD17B7	0.529979	8.50544e-07	2.66376e-06
DDX31	0.52987	8.55793e-07	2.67885e-06
TALDO1	0.529843	8.5711e-07	2.68163e-06
NLN	0.529815	8.58429e-07	2.68442e-06
PRNP	0.529788	8.5975e-07	2.6872e-06
[truncated: 4,249 more rows]

## Sheet: COADREAD
	rho	p.value	adj.p.value
SERPINB5	0.81241	3.84216e-21	1.09694e-17
OLFM4	0.781804	1.0415e-18	1.38889e-15
PHGDH	0.779786	1.45943e-18	1.38889e-15
ERAP2	0.757526	4.84148e-17	3.45561e-14
OAT	0.750086	1.43681e-16	8.2042e-14
FABP1	0.745775	2.6519e-16	1.26186e-13
MUC5B	0.742286	4.31628e-16	1.76043e-13
ACSF2	0.72828	2.82764e-15	9.95041e-13
GSTM3	0.727481	3.13673e-15	9.95041e-13
ERAP1	0.726644	3.49527e-15	9.97898e-13
ACAA2	0.725296	4.15732e-15	1.07315e-12
DMBT1	0.72466	4.51063e-15	1.07315e-12
ACSS1	0.721609	6.648e-15	1.46e-12
PFN2	0.72101	7.16967e-15	1.4621e-12
PRDX5	0.720156	7.98265e-15	1.51936e-12
INPP5D	0.717796	1.07178e-14	1.91245e-12
MGMT	0.711344	2.36291e-14	3.9683e-12
SELENBP1	0.709824	2.83769e-14	4.50089e-12
ARHGAP4	0.707495	3.74834e-14	5.63237e-12
EPB41L1	0.705809	4.57764e-14	6.53458e-12
FDFT1	0.69063	2.60193e-13	3.53738e-11
ME1	0.687337	3.74055e-13	4.85421e-11
QPRT	0.685601	4.52092e-13	5.61183e-11
AGR2	0.684161	5.28488e-13	6.28681e-11
ACSL5	0.681835	6.78871e-13	7.75271e-11
RNF213	0.678383	9.80345e-13	1.07649e-10
ASS1	0.677285	1.1007e-12	1.16388e-10
SERPINB1	0.676676	1.17347e-12	1.16772e-10
HMGCS2	0.676436	1.20334e-12	1.16772e-10
NQO1	0.676148	1.24024e-12	1.16772e-10
CKB	0.675842	1.28068e-12	1.16772e-10
VIL1	0.675634	1.30883e-12	1.16772e-10
TOMM34	0.675106	1.38304e-12	1.19653e-10
FAM3D	0.668645	2.6921e-12	2.26057e-10
PLEKHA6	0.667661	2.97511e-12	2.42684e-10
CASP1	0.666986	3.18558e-12	2.52635e-10
LEFTY1	0.665595	3.66535e-12	2.82826e-10
MUC1	0.664023	4.2914e-12	3.16765e-10
TAP2	0.66394	4.32708e-12	3.16765e-10
ALDH5A1	0.66238	5.05522e-12	3.57989e-10
ALDH4A1	0.662211	5.141e-12	3.57989e-10
ALDH1B1	0.660025	6.3817e-12	4.33804e-10
IFI16	0.657589	8.10377e-12	5.38052e-10
ABAT	0.655766	9.67583e-12	6.2783e-10
PYGB	0.655071	1.03494e-11	6.56612e-10
WARS	0.654449	1.09903e-11	6.82117e-10
ARMCX3	0.653414	1.21413e-11	7.37521e-10
CPT1A	0.651814	1.41532e-11	8.41823e-10
ASNS	0.649849	1.70633e-11	9.94197e-10
LAMA3	0.648591	1.92213e-11	1.09753e-09
CYP27A1	0.644861	2.72655e-11	1.52633e-09
GALK2	0.644016	2.94929e-11	1.61927e-09
PIGR	0.642094	3.52295e-11	1.89774e-09
PARP1	0.641515	3.71592e-11	1.96462e-09
FKBP4	0.638453	4.91671e-11	2.55222e-09
LDHB	0.636012	6.13279e-11	3.12663e-09
EPHB3	0.635349	6.5099e-11	3.26066e-09
TTC38	0.63444	7.06342e-11	3.47005e-09
ANXA13	0.634271	7.17103e-11	3.47005e-09
MX1	0.632775	8.19661e-11	3.90022e-09
ATIC	0.627827	1.26879e-10	5.93837e-09
GPA33	0.62516	1.60052e-10	7.37011e-09
GPD1	0.623729	1.8114e-10	8.20882e-09
CD74	0.62345	1.85543e-10	8.23565e-09
GSTT1	0.623328	1.87502e-10	8.23565e-09
AMACR	0.622798	1.96251e-10	8.48935e-09
KLC4	0.620949	2.2994e-10	9.79817e-09
BAG2	0.620745	2.3399e-10	9.82414e-09
CKAP4	0.618731	2.77691e-10	1.14899e-08
PPL	0.616279	3.41497e-10	1.39282e-08
SERPINB6	0.614783	3.87106e-10	1.5566e-08
NDRG1	0.612855	4.54531e-10	1.80234e-08
PFKFB2	0.612068	4.85182e-10	1.89753e-08
CRYBG1	0.611259	5.18744e-10	1.97692e-08
GDA	0.611245	5.19331e-10	1.97692e-08
KRT23	0.610906	5.3406e-10	2.00624e-08
HLA-DRA	0.610735	5.41646e-10	2.00831e-08
PSAT1	0.610429	5.55456e-10	2.03311e-08
HSPH1	0.604604	8.92793e-10	3.21742e-08
GFPT1	0.604483	9.01555e-10	3.21742e-08
PROM1	0.601725	1.12486e-09	3.96477e-08
TPSAB1	0.599994	1.29107e-09	4.49514e-08
HSD17B4	0.599524	1.34011e-09	4.60967e-08
LCP1	0.598952	1.40216e-09	4.75027e-08
RALY	0.598762	1.42344e-09	4.75027e-08
PC	0.598696	1.43091e-09	4.75027e-08
IPO5	0.597964	1.51602e-09	4.975e-08
FARP1	0.59757	1.56373e-09	5.07324e-08
IGFBP2	0.594739	1.95204e-09	6.26189e-08
BLVRA	0.593035	2.22854e-09	7.06942e-08
ACY1	0.592575	2.30928e-09	7.24506e-08
CNDP2	0.591714	2.46822e-09	7.65954e-08
NCF2	0.591125	2.58294e-09	7.92934e-08
SLC25A20	0.590208	2.77148e-09	8.41764e-08
EPB41L2	0.589492	2.92796e-09	8.7993e-08
GCNT3	0.587383	3.43913e-09	1.02278e-07
EPS8L3	0.586659	3.63361e-09	1.06948e-07
TRIM2	0.586323	3.72728e-09	1.08585e-07
NUP210	0.585453	3.98068e-09	1.14796e-07
AGK	0.585133	4.07826e-09	1.16434e-07
S100A14	0.584831	4.17192e-09	1.17929e-07
ITGAX	0.584226	4.36667e-09	1.22224e-07
AOC1	0.583497	4.61223e-09	1.27844e-07
MACROD1	0.583172	4.72626e-09	1.29745e-07
TGFBI	0.582284	5.05105e-09	1.37341e-07
AHSA1	0.581816	5.23062e-09	1.40881e-07
ANXA4	0.580668	5.6972e-09	1.52014e-07
ABLIM1	0.577924	6.97964e-09	1.84508e-07
LACTB2	0.576868	7.54313e-09	1.97575e-07
TNC	0.57587	8.1152e-09	2.10626e-07
MTHFD1	0.574942	8.68431e-09	2.23367e-07
CUL4A	0.573659	9.53392e-09	2.4303e-07
HLA-DPB1	0.573431	9.69293e-09	2.44897e-07
VAPB	0.572434	1.04193e-08	2.60939e-07
FERMT3	0.570893	1.16441e-08	2.89077e-07
GARS	0.569527	1.28428e-08	3.16087e-07
KRT20	0.56918	1.31662e-08	3.21278e-07
S100A4	0.568307	1.40127e-08	3.39036e-07
TARS2	0.568008	1.43145e-08	3.43427e-07
PPP2R2A	0.566766	1.56362e-08	3.72011e-07
PTPRC	0.565599	1.69833e-08	3.98537e-07
FDPS	0.56556	1.70303e-08	3.98537e-07
TPD52L2	0.565411	1.7211e-08	3.98923e-07
SCRN1	0.565316	1.73263e-08	3.98923e-07
SLC12A2	0.564806	1.79608e-08	4.10224e-07
LAD1	0.564044	1.89509e-08	4.28088e-07
IGF2BP2	0.563898	1.91462e-08	4.28088e-07
SLC27A2	0.563864	1.91927e-08	4.28088e-07
REG4	0.562845	2.06144e-08	4.56232e-07
RRM2	0.562314	2.13946e-08	4.69858e-07
PTPRK	0.558798	2.73174e-08	5.95353e-07
SEC24D	0.558254	2.83646e-08	6.13493e-07
DPP4	0.557813	2.924e-08	6.27671e-07
FCGRT	0.557281	3.03303e-08	6.46217e-07
ITGAM	0.557131	3.06442e-08	6.48068e-07
LPCAT1	0.556714	3.15355e-08	6.59244e-07
RDH11	0.556668	3.16345e-08	6.59244e-07
CARS2	0.554151	3.75716e-08	7.77297e-07
RNPEP	0.553797	3.84883e-08	7.90534e-07
MEP1A	0.553476	3.93366e-08	8.02186e-07
RPS6KA1	0.552191	4.29137e-08	8.68927e-07
CGN	0.55176	4.41836e-08	8.8834e-07
ATXN10	0.550636	4.76596e-08	9.51526e-07
IQGAP2	0.549942	4.99353e-08	9.90037e-07
ADNP	0.549794	5.0434e-08	9.93028e-07
RPRD1B	0.549673	5.08455e-08	9.94273e-07
NDRG3	0.548376	5.54555e-08	1.07704e-06
TOR1AIP1	0.547103	6.03662e-08	1.15759e-06
KIAA1324	0.547077	6.04727e-08	1.15759e-06
PLPBP	0.546903	6.11771e-08	1.15759e-06
HEXB	0.546891	6.12243e-08	1.15759e-06
HSD17B10	0.546627	6.23068e-08	1.16474e-06
DEFA6	0.5466	6.24185e-08	1.16474e-06
SAMHD1	0.546454	6.30275e-08	1.16846e-06
MAOA	0.546339	6.35085e-08	1.16979e-06
RRBP1	0.546131	6.439e-08	1.17842e-06
PA2G4	0.545526	6.70264e-08	1.21886e-06
MX2	0.54483	7.01806e-08	1.26814e-06
CAPG	0.543659	7.5808e-08	1.35871e-06
AKR1B10	0.543592	7.61451e-08	1.35871e-06
TP53BP1	0.543289	7.76766e-08	1.37743e-06
ITGA5	0.542903	7.96679e-08	1.40402e-06
ALOX5AP	0.54269	8.07898e-08	1.41506e-06
TYMP	0.542486	8.18778e-08	1.42537e-06
PTGR1	0.542021	8.44095e-08	1.46054e-06
MYO6	0.540827	9.12491e-08	1.56937e-06
FCGBP	0.540316	9.43363e-08	1.61276e-06
GBP2	0.540005	9.62625e-08	1.63589e-06
ADK	0.539886	9.70153e-08	1.63893e-06
AKR1C4	0.539651	9.85042e-08	1.65429e-06
FUT8	0.53935	1.00447e-07	1.67705e-06
PAPSS2	0.538717	1.04649e-07	1.73705e-06
ITGB2	0.538186	1.08305e-07	1.78734e-06
ITLN1	0.537994	1.09657e-07	1.79458e-06
MLEC	0.537914	1.1023e-07	1.79458e-06
EIF6	0.537858	1.10629e-07	1.79458e-06
MYO1F	0.533751	1.43951e-07	2.32192e-06
HEPH	0.53289	1.52056e-07	2.43888e-06
UGDH	0.531773	1.6321e-07	2.60201e-06
LCN2	0.531619	1.64811e-07	2.60201e-06
NEK9	0.531604	1.64961e-07	2.60201e-06
A1CF	0.531418	1.6692e-07	2.61845e-06
ICAM1	0.530734	1.74282e-07	2.71899e-06
VWA5A	0.530109	1.81281e-07	2.81281e-06
PCK1	0.52875	1.97441e-07	3.047e-06
KCTD12	0.527997	2.06958e-07	3.17669e-06
SOD2	0.527893	2.0832e-07	3.18049e-06
LAMB3	0.524781	2.52788e-07	3.83346e-06
ACOT11	0.524718	2.53774e-07	3.83346e-06
LGALS4	0.523408	2.75155e-07	4.13457e-06
LMAN1	0.522181	2.96715e-07	4.43519e-06
EZR	0.522036	2.99371e-07	4.45159e-06
PEBP1	0.521502	3.09322e-07	4.57573e-06
SHMT1	0.520388	3.31115e-07	4.87285e-06
CRYZ	0.519636	3.46649e-07	5.0753e-06
POR	0.519314	3.53508e-07	5.14931e-06
CSTB	0.519111	3.57897e-07	5.16121e-06
DNM2	0.519108	3.57952e-07	5.16121e-06
ALCAM	0.519026	3.59748e-07	5.16121e-06
CMPK1	0.517701	3.89818e-07	5.56465e-06
H6PD	0.517579	3.92704e-07	5.57796e-06
HSD11B2	0.517201	4.01796e-07	5.67885e-06
SUCLA2	0.517037	4.05795e-07	5.70712e-06
UCHL3	0.516411	4.21389e-07	5.89738e-06
GLS	0.515815	4.36779e-07	6.08295e-06
AKR7A3	0.51532	4.49969e-07	6.23622e-06
YARS	0.514972	4.59452e-07	6.33689e-06
RAB32	0.514836	4.63217e-07	6.3581e-06
AVL9	0.514576	4.70494e-07	6.42709e-06
ALDOA	0.513914	4.89489e-07	6.64678e-06
REEP6	0.513852	4.91329e-07	6.64678e-06
PSMB9	0.513776	4.93561e-07	6.64678e-06
UBE2L6	0.513639	4.97593e-07	6.66962e-06
CYP2S1	0.51327	5.08674e-07	6.78355e-06
SORD	0.513199	5.10846e-07	6.78355e-06
CTSB	0.513003	5.16831e-07	6.83126e-06
HLA-F	0.512914	5.19592e-07	6.83611e-06
MISP	0.512722	5.25557e-07	6.88287e-06
PNP	0.511807	5.54953e-07	7.23466e-06
ERLIN2	0.51143	5.67481e-07	7.3182e-06
LYN	0.51143	5.67489e-07	7.3182e-06
S100A16	0.511384	5.69051e-07	7.3182e-06
LIMA1	0.510871	5.8661e-07	7.48604e-06
ITPA	0.51085	5.87346e-07	7.48604e-06
SH3KBP1	0.509034	6.53767e-07	8.29558e-06
BZW2	0.508601	6.70609e-07	8.47163e-06
TFRC	0.50834	6.80982e-07	8.56477e-06
BGN	0.50717	7.2931e-07	9.13237e-06
UBA1	0.506643	7.52104e-07	9.37666e-06
HCLS1	0.505629	7.97935e-07	9.9048e-06
MAPRE2	0.505255	8.1546e-07	1.00785e-05
HK3	0.504891	8.32905e-07	1.02498e-05
SLC9A3R1	0.5046	8.4708e-07	1.03513e-05
ABHD11	0.504573	8.48405e-07	1.03513e-05
FMNL1	0.504429	8.55542e-07	1.03939e-05
ROMO1	0.504177	8.68128e-07	1.05021e-05
PTK7	0.503605	8.97341e-07	1.08097e-05
INF2	0.502804	9.39793e-07	1.12736e-05
FEN1	0.502492	9.56889e-07	1.14306e-05
DNAJA3	0.502052	9.81423e-07	1.16748e-05
VARS	0.501686	1.00233e-06	1.18676e-05
MFAP5	0.501623	1.00594e-06	1.18676e-05
HEXA	0.500183	1.09251e-06	1.28358e-05
TPPP3	0.498585	1.1968e-06	1.40035e-05
HLA-C	0.498498	1.20279e-06	1.40161e-05
XPO7	0.4983	1.2164e-06	1.41172e-05
MDC1	0.498144	1.2272e-06	1.41848e-05
CNNM4	0.498007	1.23683e-06	1.42385e-05
DIAPH2	0.497376	1.2819e-06	1.46981e-05
GPX2	0.496629	1.33731e-06	1.52617e-05
AIF1	0.496494	1.34753e-06	1.52617e-05
ACSM3	0.496479	1.34866e-06	1.52617e-05
PML	0.496363	1.3576e-06	1.52617e-05
APOE	0.49636	1.35779e-06	1.52617e-05
AIFM1	0.495708	1.40871e-06	1.57721e-05
ATP6V1B2	0.495403	1.43317e-06	1.58897e-05
ANXA6	0.495395	1.43378e-06	1.58897e-05
HMGA2	0.495369	1.43592e-06	1.58897e-05
PGD	0.495036	1.46306e-06	1.61276e-05
SYK	0.493985	1.5521e-06	1.70433e-05
HNF4A	0.493094	1.63152e-06	1.78467e-05
RCN1	0.492669	1.67071e-06	1.82056e-05
ACADM	0.492193	1.71573e-06	1.86071e-05
ZNF706	0.492142	1.72058e-06	1.86071e-05
CNP	0.491872	1.74662e-06	1.88174e-05
LSS	0.491187	1.81457e-06	1.94759e-05
HMGCS1	0.491003	1.83322e-06	1.96008e-05
PGM1	0.490937	1.83993e-06	1.96008e-05
TBC1D5	0.489047	2.04304e-06	2.16836e-05
ENAH	0.488729	2.07916e-06	2.19852e-05
CORO1A	0.488653	2.08792e-06	2.19963e-05
ACO1	0.488164	2.14493e-06	2.25139e-05
FABP3	0.488028	2.16104e-06	2.25998e-05
TM9SF4	0.487637	2.20809e-06	2.30076e-05
AEBP1	0.487295	2.24998e-06	2.33588e-05
TMEM173	0.48712	2.2716e-06	2.34979e-05
SH3GLB2	0.486955	2.29233e-06	2.36267e-05
PPP2R5A	0.486716	2.32251e-06	2.37894e-05
SBDS	0.486699	2.32478e-06	2.37894e-05
TNS1	0.48589	2.42997e-06	2.4777e-05
GSTM2	0.485598	2.46904e-06	2.50824e-05
TJP1	0.485536	2.47749e-06	2.50824e-05
ACSL4	0.485399	2.49611e-06	2.51795e-05
PDLIM3	0.485336	2.50472e-06	2.51795e-05
CASK	0.484204	2.66393e-06	2.6622e-05
EPHB2	0.484184	2.66686e-06	2.6622e-05
EMD	0.484111	2.67752e-06	2.66353e-05
LY75	0.483416	2.78051e-06	2.75637e-05
GIMAP4	0.482877	2.86289e-06	2.82822e-05
SLC2A1	0.48228	2.9569e-06	2.91102e-05
ST6GALNAC1	0.481733	3.04566e-06	2.98084e-05
IPO4	0.481696	3.05174e-06	2.98084e-05
DCTPP1	0.481651	3.05914e-06	2.98084e-05
NOL4L	0.480978	3.17208e-06	3.08037e-05
CAB39L	0.480828	3.19781e-06	3.09483e-05
TSPAN8	0.480312	3.28783e-06	3.1712e-05
MAPRE1	0.479812	3.37712e-06	3.24636e-05
ASPH	0.47974	3.39017e-06	3.24797e-05
GGH	0.479637	3.40912e-06	3.2552e-05
NANS	0.47864	3.59592e-06	3.42212e-05
C15orf48	0.478427	3.637e-06	3.44972e-05
C7orf50	0.478124	3.69629e-06	3.49103e-05
ACADVL	0.47808	3.70501e-06	3.49103e-05
NIPSNAP2	0.477916	3.73752e-06	3.51007e-05
OXCT1	0.477826	3.75555e-06	3.51544e-05
CAMK1D	0.477568	3.80764e-06	3.53702e-05
CAPZB	0.47756	3.80919e-06	3.53702e-05
YWHAZ	0.477527	3.81576e-06	3.53702e-05
FKBP5	0.477085	3.9066e-06	3.6095e-05
MINPP1	0.476847	3.9565e-06	3.64381e-05
GGCT	0.476333	4.06582e-06	3.73245e-05
VAPA	0.475711	4.20222e-06	3.8453e-05
ARFGEF1	0.474943	4.37637e-06	3.99186e-05
STAU1	0.474819	4.40517e-06	4.00534e-05
EPHX1	0.474609	4.45423e-06	4.03709e-05
C1QA	0.474257	4.53774e-06	4.09976e-05
AARS	0.474166	4.5594e-06	4.10248e-05
IFITM1	0.474076	4.58106e-06	4.10248e-05
RRM1	0.474065	4.58385e-06	4.10248e-05
PRPS2	0.473304	4.77103e-06	4.25665e-05
DPYSL3	0.473187	4.80038e-06	4.2695e-05
ARFGAP3	0.473042	4.83715e-06	4.28884e-05
PDIA4	0.472709	4.92251e-06	4.35101e-05
EPRS	0.472044	5.0971e-06	4.49143e-05
HIBADH	0.471572	5.22432e-06	4.58936e-05
PDCD6IP	0.471357	5.28333e-06	4.62696e-05
ACOT13	0.471271	5.30732e-06	4.63376e-05
NUDT4	0.47102	5.37713e-06	4.6804e-05
NNT	0.470661	5.47873e-06	4.75434e-05
ANXA2	0.470482	5.52999e-06	4.78428e-05
ACSL3	0.470385	5.55804e-06	4.79402e-05
P4HA1	0.469286	5.88497e-06	5.06072e-05
CD14	0.46909	5.94494e-06	5.08629e-05
CRAT	0.469073	5.95033e-06	5.08629e-05
VILL	0.468804	6.03381e-06	5.14225e-05
DNAJC3	0.468078	6.26484e-06	5.32325e-05
CEACAM7	0.467894	6.32467e-06	5.35814e-05
ENO1	0.467058	6.60352e-06	5.57782e-05
EEF1D	0.466943	6.64277e-06	5.59443e-05
ITGA6	0.46687	6.66778e-06	5.59746e-05
LBR	0.466818	6.68559e-06	5.59746e-05
FARSB	0.466274	6.87543e-06	5.73958e-05
TBCD	0.465821	7.03708e-06	5.8476e-05
ADAR	0.465797	7.04579e-06	5.8476e-05
LSP1	0.465664	7.09424e-06	5.87074e-05
DOCK2	0.465413	7.1859e-06	5.92941e-05
MAGED2	0.465338	7.21359e-06	5.9351e-05
GOLIM4	0.464771	7.42614e-06	6.09242e-05
PCK2	0.464615	7.48576e-06	6.12374e-05
PPP1R1B	0.464492	7.5329e-06	6.1447e-05
PON2	0.464358	7.58468e-06	6.16931e-05
SLC25A12	0.464066	7.69888e-06	6.24441e-05
HSPB1	0.463623	7.87472e-06	6.36117e-05
HARS2	0.463591	7.88741e-06	6.36117e-05
PGK1	0.463441	7.94822e-06	6.38874e-05
MCM6	0.463396	7.96634e-06	6.38874e-05
HMGB3	0.462827	8.20042e-06	6.55803e-05
FAM129A	0.46233	8.41005e-06	6.70689e-05
RAB2A	0.461512	8.76612e-06	6.97139e-05
LARP1	0.461256	8.8806e-06	7.04281e-05
MCM2	0.460813	9.08164e-06	7.1823e-05
H1F0	0.460648	9.15782e-06	7.22253e-05
SPRYD4	0.460544	9.20599e-06	7.24052e-05
CSE1L	0.460409	9.26899e-06	7.27004e-05
TKFC	0.460332	9.30493e-06	7.27824e-05
PFKP	0.460034	9.44564e-06	7.36812e-05
MAP7	0.459246	9.82806e-06	7.64554e-05
CAPN5	0.459154	9.87387e-06	7.6603e-05
FBP1	0.459084	9.90868e-06	7.66647e-05
FAM49B	0.458707	1.00979e-05	7.79175e-05
PLS3	0.458472	1.02174e-05	7.86273e-05
GNPNAT1	0.457867	1.05319e-05	8.08298e-05
UBAP2	0.456865	1.10732e-05	8.47557e-05
FN3K	0.456714	1.1157e-05	8.49825e-05
QSOX1	0.456704	1.11623e-05	8.49825e-05
NNMT	0.456626	1.12057e-05	8.50856e-05
DOPEY2	0.456204	1.14439e-05	8.66644e-05
RAB31	0.454641	1.23678e-05	9.34131e-05
PADI2	0.45443	1.24979e-05	9.41462e-05
DHRS7	0.453766	1.29152e-05	9.70337e-05
BIN1	0.453657	1.29851e-05	9.73032e-05
ALDH3A2	0.452965	1.34362e-05	0.00010042
ERGIC1	0.452872	1.34981e-05	0.000100593
KPNA2	0.452824	1.35298e-05	0.000100593
PARP4	0.452508	1.37422e-05	0.000101906
ALDH18A1	0.451169	1.46763e-05	0.000108494
HEBP1	0.451127	1.47065e-05	0.000108494
MUC13	0.45031	1.53073e-05	0.000112635
GLUL	0.45012	1.545e-05	0.000113292
PPIB	0.450085	1.5476e-05	0.000113292
TKT	0.449949	1.55796e-05	0.000113515
MCM4	0.44994	1.55859e-05	0.000113515
DUOX2	0.449338	1.60504e-05	0.0001166
TFF3	0.449261	1.61108e-05	0.000116742
AHCY	0.449116	1.6225e-05	0.000117272
SEC31A	0.448843	1.64426e-05	0.000118544
S100A8	0.448641	1.66049e-05	0.000119413
GPRC5A	0.448488	1.67287e-05	0.000120001
HTATIP2	0.448177	1.69832e-05	0.000121521
KRT18	0.447912	1.72034e-05	0.00012279
NAT10	0.447363	1.76675e-05	0.000125787
TRIM21	0.447258	1.77576e-05	0.000126114
ATP1B1	0.446514	1.84083e-05	0.000130411
FBLN2	0.446348	1.85566e-05	0.000131136
TJP2	0.446045	1.88298e-05	0.000132739
CASP10	0.445884	1.89764e-05	0.000133443
ALG5	0.445693	1.9152e-05	0.000134346
PROCR	0.44509	1.97163e-05	0.000137966
ABCF1	0.444593	2.01925e-05	0.000140952
CDH17	0.443699	2.10776e-05	0.000146772
ACSF3	0.442925	2.18715e-05	0.00015193
CEACAM6	0.442285	2.25503e-05	0.000156265
SERPINE2	0.442154	2.2692e-05	0.000156866
PYCARD	0.44191	2.29565e-05	0.000158311
SFXN1	0.441676	2.32142e-05	0.000159703
EHD4	0.441584	2.33163e-05	0.000160019
ACSL1	0.441498	2.34117e-05	0.000160288
USP14	0.441369	2.35559e-05	0.00016089
BCL2L13	0.440988	2.39853e-05	0.000163432
XRN2	0.440801	2.41999e-05	0.000164142
OGFR	0.440797	2.42044e-05	0.000164142
RNASET2	0.440679	2.43405e-05	0.000164673
GPX4	0.440287	2.47968e-05	0.000167284
MYO1A	0.440247	2.48436e-05	0.000167284
LLGL2	0.440138	2.49722e-05	0.000167754
PARP9	0.439855	2.53085e-05	0.000169614
ALDH1L1	0.439797	2.53783e-05	0.000169684
LPCAT2	0.439415	2.58407e-05	0.000172372
RBM47	0.438793	2.66109e-05	0.000177096
PURB	0.438516	2.69606e-05	0.000179006
NCF4	0.437927	2.77183e-05	0.00018361
AK3	0.437831	2.78435e-05	0.000184012
CHORDC1	0.437589	2.81622e-05	0.000185688
CAP1	0.437431	2.83722e-05	0.000186397
CBR3	0.43741	2.84003e-05	0.000186397
GALNT1	0.437127	2.878e-05	0.000188456
PRELP	0.436208	3.00456e-05	0.000196293
ITGA3	0.43603	3.02975e-05	0.000197487
SULT1A1	0.435443	3.11393e-05	0.000202512
ZC3H18	0.435261	3.14041e-05	0.00020342
DPYSL2	0.43525	3.14214e-05	0.00020342
SLC39A14	0.434825	3.2049e-05	0.000207014
ALG2	0.434543	3.24721e-05	0.000209273
ACAA1	0.43404	3.32411e-05	0.000213746
NAXE	0.43363	3.38792e-05	0.00021736
COTL1	0.43334	3.43388e-05	0.000219815
BCAP31	0.432689	3.53889e-05	0.00022603
SLC44A1	0.432609	3.55214e-05	0.00022637
AGL	0.431912	3.66833e-05	0.000233253
METTL7B	0.43157	3.72663e-05	0.000236434
CMAS	0.431414	3.7536e-05	0.000237617
SH3BP1	0.431357	3.76339e-05	0.00023771
PRPS1	0.431236	3.7845e-05	0.000238358
OCIAD2	0.431202	3.79035e-05	0.000238358
SRPK1	0.43112	3.80466e-05	0.000238732
MAP3K20	0.431069	3.8137e-05	0.000238775
CARMIL1	0.430855	3.85141e-05	0.000240607
DDX60	0.430746	3.87071e-05	0.000241285
P4HB	0.430534	3.90869e-05	0.000243122
GLIPR2	0.430432	3.9269e-05	0.000243724
ABHD14B	0.429062	4.18146e-05	0.00025896
IRF2BP2	0.428613	4.26825e-05	0.000263763
DDAH2	0.428488	4.29267e-05	0.000264699
TOM1	0.428287	4.33223e-05	0.000266563
MBOAT7	0.427559	4.47838e-05	0.000274963
L1TD1	0.427184	4.5553e-05	0.000279086
DGAT1	0.427071	4.57885e-05	0.000279928
SRI	0.42666	4.66502e-05	0.000284586
CA2	0.426316	4.73841e-05	0.000287859
STAT5A	0.426313	4.73917e-05	0.000287859
GOT1	0.426267	4.74892e-05	0.000287859
BCAS1	0.425914	4.82559e-05	0.000291575
GSDMB	0.425891	4.83064e-05	0.000291575
NEBL	0.425316	4.95792e-05	0.000298626
MYOF	0.425226	4.97812e-05	0.000299211
SRPRB	0.425019	5.02482e-05	0.000301383
F13A1	0.424402	5.16681e-05	0.000308653
DSC2	0.424398	5.16764e-05	0.000308653
SUMF2	0.424275	5.19648e-05	0.000309727
GAK	0.423606	5.35522e-05	0.000318524
QDPR	0.423407	5.40347e-05	0.000320378
UCHL1	0.423384	5.40884e-05	0.000320378
SEPHS1	0.42321	5.45148e-05	0.000322236
RECQL	0.422963	5.5121e-05	0.000324436
GAA	0.422941	5.51762e-05	0.000324436
PPA1	0.42292	5.5228e-05	0.000324436
CHMP4B	0.422303	5.67768e-05	0.00033285
FN1	0.422093	5.73135e-05	0.000334786
SCCPDH	0.422082	5.73416e-05	0.000334786
STIP1	0.421894	5.78252e-05	0.00033692
CTNNB1	0.421726	5.82616e-05	0.000338771
GSTK1	0.421536	5.87577e-05	0.000340962
EVL	0.421095	5.99264e-05	0.000347038
ESYT1	0.421017	6.01357e-05	0.000347546
FAAH	0.420939	6.03434e-05	0.000348041
LDHA	0.420731	6.09058e-05	0.000350577
CANT1	0.420479	6.15942e-05	0.000353826
RALA	0.420394	6.18277e-05	0.000354454
LRP1	0.42019	6.23918e-05	0.000356971
IPO9	0.420069	6.27281e-05	0.000358178
HM13	0.419866	6.32971e-05	0.000360705
ATG7	0.419659	6.38798e-05	0.0003633
SNX18	0.419345	6.47768e-05	0.000367669
ALDH7A1	0.418767	6.64577e-05	0.000376462
ALDH2	0.418154	6.82835e-05	0.000385432
VAC14	0.418103	6.84395e-05	0.000385432
NOP2	0.418101	6.84462e-05	0.000385432
LYZ	0.417976	6.88251e-05	0.000386803
MYO1E	0.417518	7.02282e-05	0.000393913
ITGB1	0.417393	7.06164e-05	0.000395313
COG3	0.417235	7.11108e-05	0.000397302
UTP14A	0.417142	7.14042e-05	0.000398162
KIF5B	0.415715	7.60262e-05	0.000423109
PRDX4	0.415584	7.64645e-05	0.00042472
FKBP10	0.415526	7.66587e-05	0.000424972
PGRMC1	0.415416	7.703e-05	0.000426203
AFDN	0.415195	7.77782e-05	0.00042951
DDX58	0.414465	8.03003e-05	0.000442582
GNS	0.413895	8.23252e-05	0.000452823
ABCC3	0.413853	8.24757e-05	0.000452823
H2AFY2	0.413653	8.3198e-05	0.000455913
ZADH2	0.413363	8.42543e-05	0.000460241
MCCC2	0.413348	8.43103e-05	0.000460241
RUFY1	0.413282	8.45519e-05	0.000460679
LRRC59	0.413104	8.52101e-05	0.000463381
MECP2	0.413054	8.53941e-05	0.000463499
ABCF2	0.412745	8.65504e-05	0.000468883
XPNPEP1	0.412691	8.67515e-05	0.000469083
PGM2L1	0.412453	8.76532e-05	0.000473062
IFI30	0.41179	9.021e-05	0.000485943
SPR	0.411575	9.1053e-05	0.00048956
DDX27	0.411437	9.16005e-05	0.000491578
BPHL	0.411214	9.24857e-05	0.000495397
PPP2CB	0.410757	9.43339e-05	0.00050435
BCAT2	0.41064	9.48115e-05	0.000505957
MYO18A	0.409713	9.86752e-05	0.000525034
STAT2	0.409666	9.88723e-05	0.000525034
SUPV3L1	0.409651	9.89381e-05	0.000525034
HLA-E	0.40956	9.93241e-05	0.000526104
CYP51A1	0.40871	0.00010302	0.000543692
PCYOX1	0.408699	0.000103069	0.000543692
IGFBP7	0.408666	0.000103216	0.000543692
ALDH9A1	0.408519	0.000103868	0.000545905
DHRS7B	0.408485	0.000104018	0.000545905
EIF2S2	0.408337	0.00010468	0.000548371
GALNT6	0.408087	0.000105808	0.000553263
TTC37	0.407872	0.000106785	0.000557146
TSTD1	0.407838	0.000106941	0.000557146
PLA2G2A	0.407333	0.000109272	0.000568256
THBS1	0.406951	0.000111069	0.000576549
NAPA	0.406736	0.000112092	0.000580803
CD47	0.406567	0.000112905	0.000583957
UBTF	0.406066	0.000115337	0.000595455
RANBP1	0.405245	0.00011943	0.000615475
SERPINB9	0.404825	0.000121578	0.000624339
GCN1	0.404823	0.000121587	0.000624339
ELAVL1	0.404724	0.000122103	0.000625859
ACADS	0.404404	0.000123765	0.00063324
ADSL	0.403711	0.000127444	0.0006509
LGALS3	0.403637	0.000127844	0.000651777
C1QB	0.40352	0.000128478	0.000653838
PSME3	0.403354	0.000129383	0.000657272
YWHAB	0.403223	0.000130099	0.000659737
NDUFAF2	0.403125	0.000130635	0.00066128
SCO1	0.403006	0.000131292	0.000663432
HOOK3	0.402898	0.000131889	0.00066527
FAM114A1	0.402521	0.000134	0.000674725
DNAJA1	0.402097	0.000136411	0.000685656
HTRA1	0.401814	0.000138044	0.000692646
KIF13B	0.401718	0.000138599	0.000694212
COMTD1	0.401426	0.000140304	0.000701522
PFKL	0.400661	0.000144876	0.000723116
FERMT2	0.400444	0.000146196	0.00072843
COL15A1	0.400025	0.000148772	0.000739971
TXNRD1	0.399793	0.000150223	0.00074589
PRKDC	0.399148	0.000154315	0.000764878
ELP3	0.398961	0.000155516	0.000769495
GNAI2	0.398898	0.000155929	0.000770201
HUWE1	0.398716	0.000157111	0.000774703
AGMAT	0.398352	0.000159507	0.000785159
UGGT1	0.397735	0.000163641	0.000803779
RCC1	0.397704	0.000163853	0.000803779
SCRIB	0.397487	0.000165331	0.000809642
RAC2	0.397352	0.000166257	0.00081278
PSME1	0.396617	0.000171385	0.000835325
DNM1L	0.396607	0.000171454	0.000835325
MGST1	0.396537	0.000171953	0.00083633
SORBS1	0.396465	0.000172467	0.000837402
APP	0.396234	0.000174115	0.000843969
GCLC	0.395949	0.000176176	0.000852047
WDR44	0.395921	0.000176378	0.000852047
MCM3	0.395685	0.0001781	0.000858909
GPHN	0.395557	0.000179042	0.000861999
CD44	0.39504	0.000182887	0.000878418
CNN3	0.394981	0.000183328	0.000878418
GOSR1	0.394956	0.000183521	0.000878418
PPP5C	0.394905	0.000183903	0.000878418
UBQLN2	0.394893	0.000183991	0.000878418
MAP2K3	0.394796	0.000184732	0.000880482
PRKACB	0.39466	0.00018576	0.000883908
SSBP1	0.394561	0.000186517	0.000886033
CTSA	0.393801	0.000192421	0.00091256
ISG15	0.393329	0.000196168	0.000928788
MAGT1	0.393226	0.000196994	0.000931154
DAB2	0.393137	0.000197716	0.000933025
LUM	0.39299	0.000198903	0.000937078
MYH11	0.392575	0.000202299	0.000951505
GMFG	0.392119	0.000206087	0.000967729
RAI14	0.391927	0.000207707	0.000973735
ARMC10	0.391052	0.000215228	0.00100734
SLC25A13	0.390946	0.000216153	0.00101001
AKAP1	0.390718	0.000218159	0.00101746
NUDC	0.390684	0.000218461	0.00101746
CALU	0.390535	0.000219779	0.00102194
PFKM	0.39041	0.000220895	0.00102518
MT1E	0.390377	0.000221195	0.00102518
TOP1	0.390268	0.000222173	0.00102805
SORBS2	0.390148	0.000223251	0.00103136
HDGF	0.389636	0.000227919	0.00105122
HNRNPAB	0.388925	0.000234552	0.00107946
SLC25A22	0.388899	0.000234796	0.00107946
PTK2	0.388713	0.000236566	0.00108481
CNN2	0.388696	0.000236721	0.00108481
TMLHE	0.388379	0.000239769	0.00109702
TMX1	0.388231	0.000241194	0.00110178
NPC2	0.388102	0.000242453	0.00110576
C9orf64	0.387927	0.000244158	0.00111176
TARS	0.387057	0.000252835	0.00114943
OSBP	0.386638	0.000257104	0.00116698
VPS4B	0.386582	0.000257688	0.00116778
CAND1	0.386521	0.000258316	0.00116877
CAVIN2	0.386395	0.000259618	0.0011728
YTHDF1	0.385815	0.000265699	0.00119837
SMS	0.385632	0.000267653	0.00120204
RAB14	0.385624	0.000267733	0.00120204
SLC44A2	0.38562	0.000267776	0.00120204
SLC3A2	0.385341	0.000270774	0.0012136
AKR1B1	0.385054	0.000273888	0.00122563
SQOR	0.385009	0.00027438	0.00122591
PYGL	0.384919	0.000275362	0.00122837
S100A6	0.384819	0.000276456	0.00123133
BCAT1	0.384627	0.00027857	0.00123881
SH3BGRL	0.384555	0.00027937	0.00124044
PCYT2	0.383868	0.000287096	0.00127276
GSTM4	0.38381	0.000287754	0.0012737
HADHB	0.383703	0.000288982	0.00127716
GART	0.383609	0.00029006	0.00127994
FAM49A	0.383394	0.00029254	0.00128889
MNDA	0.383111	0.000295835	0.0013014
PDS5B	0.382925	0.000298015	0.00130788
S100A11	0.382908	0.000298223	0.00130788
RAE1	0.382849	0.000298915	0.0013089
SERPING1	0.382749	0.000300094	0.00131205
FLNB	0.382706	0.000300613	0.00131231
CYB5A	0.382517	0.000302864	0.00132012
ENTPD1	0.382254	0.000306025	0.0013283
PRPH	0.382216	0.000306478	0.0013283
SYNE2	0.38221	0.000306551	0.0013283
HMGB1	0.382206	0.000306602	0.0013283
DIS3	0.382087	0.000308045	0.00133253
EPCAM	0.381675	0.00031309	0.0013523
TBL2	0.381245	0.000318432	0.0013733
CUTA	0.380876	0.000323077	0.00139123
KRT8	0.380376	0.000329474	0.00141664
LMCD1	0.380185	0.000331955	0.00142516
B2M	0.379904	0.00033563	0.00143877
PLCB3	0.379787	0.000337174	0.00144323
S100A9	0.379558	0.000340208	0.00145403
PHB2	0.379466	0.00034143	0.00145707
SLC25A10	0.379328	0.000343274	0.00146276
FBLN1	0.379064	0.000346842	0.00147576
FLOT2	0.378809	0.000350305	0.00148828
SPAG9	0.378693	0.000351893	0.0014928
ITLN2	0.378368	0.000356387	0.00150962
SPINT1	0.378234	0.000358241	0.00151523
CFL1	0.377813	0.000364171	0.00153686
ABHD12	0.377794	0.000364433	0.00153686
GLUD1	0.377736	0.000365257	0.00153802
DNAJB6	0.377699	0.000365785	0.00153802
ARFGEF2	0.377639	0.000366639	0.00153935
GMPPA	0.377545	0.000367981	0.00154271
NAPRT	0.37742	0.000369776	0.00154796
S100P	0.377039	0.000375279	0.0015687
TBRG4	0.376963	0.000376392	0.00157105
LIG3	0.376893	0.000377414	0.00157302
COL1A2	0.376734	0.000379748	0.00157789
MTDH	0.37673	0.000379803	0.00157789
KRT19	0.3767	0.000380241	0.00157789
DDX19A	0.376337	0.000385624	0.0015979
NSDHL	0.376167	0.000388184	0.00160618
ELN	0.375983	0.000390953	0.0016153
MT2A	0.3749	0.000407636	0.00168097
DNAJB1	0.374875	0.000408025	0.00168097
ECH1	0.373986	0.000422226	0.00173697
ITGB4	0.373709	0.000426745	0.00175303
GAPDH	0.373141	0.000436147	0.00178908
PRKAA1	0.372034	0.000455011	0.00186378
CARM1	0.371919	0.000457001	0.00186925
ESRP1	0.371524	0.000463942	0.00189493
CLIP1	0.37132	0.000467564	0.00190572
AACS	0.3713	0.00046792	0.00190572
CMBL	0.370873	0.000475582	0.00193417
VPS13C	0.370827	0.000476414	0.0019348
CPD	0.370689	0.00047893	0.00194225
TWF2	0.370574	0.000481025	0.00194798
NEDD4	0.369662	0.000497961	0.0020115
GMPS	0.369654	0.00049812	0.0020115
GPI	0.369561	0.000499879	0.00201576
NID2	0.369421	0.00050253	0.00202359
MCCC1	0.369379	0.000503323	0.00202393
NDRG2	0.368967	0.000511234	0.0020519
METTL7A	0.368942	0.000511716	0.0020519
LAP3	0.368862	0.000513266	0.00205522
LXN	0.368331	0.000523677	0.00209397
ATP2A2	0.368143	0.000527398	0.00210249
APPL2	0.368126	0.000527738	0.00210249
HMGB2	0.368112	0.000528017	0.00210249
GALK1	0.367908	0.000532096	0.00211579
ARHGDIB	0.367779	0.000534669	0.00212306
SATB2	0.367413	0.0005421	0.00214958
SNX12	0.366618	0.000558539	0.00221169
MSN	0.366547	0.000560012	0.00221445
UMPS	0.366356	0.000564055	0.00222736
SDCBP	0.36612	0.000569055	0.00224172
ABCD3	0.36611	0.000569264	0.00224172
DIDO1	0.365765	0.000576665	0.00226774
GDI2	0.36565	0.000579169	0.00227445
QARS	0.36526	0.000587659	0.00230463
TRIM28	0.363986	0.000616242	0.0024074
SPTLC2	0.363968	0.000616666	0.0024074
SUPT16H	0.363965	0.000616731	0.0024074
EHHADH	0.363943	0.000617239	0.0024074
DUT	0.363874	0.000618813	0.00241025
VKORC1L1	0.363796	0.000620612	0.00241396
ME2	0.363701	0.000622812	0.00241697
IDE	0.36369	0.000623079	0.00241697
GMDS	0.363171	0.000635202	0.00246065
EIF4A1	0.362867	0.000642399	0.00248188
IVD	0.362866	0.00064242	0.00248188
MMS19	0.362803	0.000643924	0.00248433
PTPN11	0.362728	0.000645729	0.00248556
TWF1	0.362717	0.000645984	0.00248556
GATD3A	0.362659	0.000647369	0.00248754
TRPM4	0.362547	0.000650068	0.00249455
CTSZ	0.362406	0.000653465	0.00250422
UAP1L1	0.361821	0.000667766	0.00255559
SH3BGRL3	0.361661	0.000671721	0.00256729
LRPPRC	0.36138	0.000678725	0.00259059
PRPF6	0.361194	0.000683383	0.00260295
PXN	0.361178	0.000683787	0.00260295
TMBIM6	0.361074	0.00068642	0.00260949
GSN	0.36076	0.000694411	0.00263636
HSPB6	0.360409	0.000703428	0.00266705
EML4	0.360358	0.000704745	0.0026685
FXR1	0.360162	0.000709857	0.00268377
PTGIS	0.360131	0.000710658	0.00268377
SHMT2	0.359873	0.000717439	0.0027058
PNPT1	0.359775	0.000720017	0.00271194
PRPF3	0.359538	0.000726304	0.00273201
MCM7	0.359109	0.000737821	0.00277168
SUGT1	0.358669	0.000749791	0.00281295
CHID1	0.358484	0.000754886	0.00282834
NFKB2	0.358137	0.000764517	0.00286068
M6PR	0.358016	0.000767889	0.00286953
STOML2	0.357727	0.000776029	0.00289395
AOC3	0.357712	0.000776452	0.00289395
ABR	0.357512	0.000782138	0.00291135
RPIA	0.357441	0.00078415	0.00291504
AAK1	0.357202	0.000791008	0.00293671
SYNGR2	0.356933	0.000798804	0.00295841
EIF4G2	0.356929	0.000798925	0.00295841
APEX1	0.35673	0.000804724	0.00297602
TMEM43	0.356569	0.000809442	0.00298959
ARF6	0.356497	0.000811558	0.00299354
FLNA	0.356267	0.000818356	0.00301472
LAMC2	0.35579	0.000832644	0.0030634
PKP2	0.35572	0.000834761	0.00306587
RAP1GDS1	0.355681	0.000835924	0.00306587
ERP29	0.355661	0.000836536	0.00306587
LPCAT3	0.35562	0.000837787	0.00306651
COG6	0.355483	0.000841939	0.00307732
PTPN1	0.355452	0.000842893	0.00307732
ACLY	0.35514	0.000852449	0.00310823
AP3D1	0.354981	0.000857388	0.00312225
UBR4	0.35486	0.000861136	0.0031319
PSMD9	0.354727	0.000865273	0.00314295
TJP3	0.354649	0.00086773	0.00314786
USP5	0.353754	0.000896172	0.00324692
RBM4	0.353192	0.000914473	0.00330902
CHI3L1	0.35276	0.00092876	0.00335374
AP3B1	0.352747	0.000929179	0.00335374
ELOVL1	0.352647	0.000932542	0.00336162
VIM	0.352374	0.000941717	0.00338731
CARS	0.352364	0.000942041	0.00338731
BCKDHB	0.352096	0.000951135	0.00341571
SLC1A5	0.351944	0.000956304	0.00342996
GUSB	0.351225	0.000981206	0.00351486
BDH2	0.350981	0.000989796	0.00354119
SLC16A1	0.350324	0.00101325	0.00362058
PCOLCE	0.350137	0.00102002	0.0036402
PDLIM5	0.349818	0.00103165	0.00367711
TBCE	0.349488	0.00104379	0.00371574
TRIR	0.349428	0.00104605	0.00371914
PEX11B	0.349368	0.00104826	0.00372235
LMOD1	0.349215	0.00105397	0.00373798
SQSTM1	0.349162	0.00105594	0.00373942
SFN	0.349134	0.00105699	0.00373942
PUF60	0.348876	0.0010667	0.00376909
ARFGAP1	0.34813	0.00109525	0.00386519
DES	0.347892	0.00110451	0.00389306
KPNB1	0.347817	0.00110743	0.00389854
PLIN2	0.347695	0.00111222	0.00391057
SCARB2	0.347646	0.00111413	0.00391247
LEMD2	0.347481	0.00112063	0.00393046
PDHA1	0.347289	0.00112824	0.0039523
AKR1A1	0.347087	0.00113631	0.00397569
ANXA5	0.347016	0.00113915	0.00398076
SND1	0.346784	0.00114849	0.00400655
COASY	0.346738	0.00115035	0.00400655
SERPINF1	0.346728	0.00115074	0.00400655
CTPS2	0.346353	0.00116605	0.00405489
HYOU1	0.346223	0.00117138	0.00406848
SURF1	0.345413	0.00120512	0.00418057
BDH1	0.345082	0.00121917	0.0042242
STOM	0.344961	0.00122433	0.00423344
L2HGDH	0.34495	0.00122481	0.00423344
RAB3D	0.344807	0.00123097	0.00424712
CYB5B	0.344789	0.00123174	0.00424712
COL5A2	0.344564	0.00124145	0.00427544
TXNDC12	0.34407	0.00126303	0.00434452
CLIC4	0.343611	0.00128341	0.0044093
NENF	0.343238	0.00130021	0.00446165
ACBD3	0.343172	0.0013032	0.00446655
IKBIP	0.343109	0.00130605	0.00447095
MAP2K1	0.343012	0.00131044	0.00448061
NAAA	0.342614	0.00132869	0.00453756
SEC63	0.34241	0.00133815	0.00456441
VPS45	0.341804	0.00136652	0.00465561
MKI67	0.341659	0.00137339	0.00467347
MYO1B	0.341188	0.00139595	0.00474456
MGLL	0.341115	0.00139946	0.00475086
GNL1	0.341058	0.00140223	0.00475458
PPME1	0.340991	0.00140547	0.00475994
C1orf123	0.340853	0.00141221	0.00477708
ECHS1	0.340423	0.00143332	0.00484275
EIF5A	0.340358	0.00143653	0.00484407
STAT3	0.340346	0.0014371	0.00484407
TCP1	0.34026	0.00144137	0.00485272
ERP44	0.340059	0.00145136	0.00488061
CD63	0.339833	0.00146273	0.00491307
VDAC1	0.339635	0.0014727	0.00494072
RALB	0.339477	0.00148074	0.00495886
CD46	0.33946	0.00148158	0.00495886
REG1B	0.339183	0.00149573	0.00500038
FASN	0.339134	0.00149825	0.00500292
CCDC6	0.338845	0.00151321	0.00504698
P3H1	0.338634	0.00152418	0.00507765
GALNT7	0.338363	0.0015384	0.00511902
MAP1B	0.33777	0.00156993	0.00521786
SCP2	0.337621	0.0015779	0.00523827
RP2	0.336972	0.00161325	0.00534939
TRNT1	0.336936	0.00161524	0.00534977
GNB4	0.336719	0.0016272	0.00538314
TMSB10	0.335933	0.00167131	0.00552267
CLDN3	0.335335	0.00170555	0.00562929
ANXA1	0.335252	0.00171036	0.00563864
DUSP3	0.334854	0.00173352	0.00570595
CAT	0.334833	0.00173477	0.00570595
FKBP9	0.334719	0.00174147	0.00572139
ARHGEF10L	0.334674	0.00174417	0.00572368
USP9X	0.334579	0.00174974	0.00573537
TECR	0.334499	0.00175447	0.00574427
ATP6V1G1	0.334402	0.00176027	0.00575666
TIGAR	0.334117	0.00177729	0.00580568
CAMK2D	0.333949	0.00178739	0.00583199
EFHD2	0.33383	0.00179457	0.00584874
MPST	0.333679	0.00180376	0.00587198
SPTBN1	0.333643	0.00180593	0.00587237
LRBA	0.333214	0.00183218	0.00595094
CRK	0.332939	0.00184923	0.00599913
VAT1	0.332866	0.00185379	0.00599913
CPNE3	0.332863	0.00185399	0.00599913
UBE4B	0.33284	0.00185542	0.00599913
NAXD	0.332183	0.0018968	0.00612596
NONO	0.332114	0.00190122	0.00613331
SPARC	0.331823	0.00191982	0.00618633
USP10	0.331705	0.00192744	0.00620389
PPIA	0.331545	0.00193778	0.00623014
NAP1L1	0.331078	0.0019683	0.00631431
VSNL1	0.331077	0.00196838	0.00631431
NUDT9	0.330925	0.00197837	0.00633922
RAB27B	0.330664	0.00199569	0.00638447
QTRT1	0.330645	0.00199696	0.00638447
CTBP2	0.330482	0.00200787	0.00641217
MYBBP1A	0.330382	0.00201453	0.00642624
MANF	0.330241	0.00202407	0.00644947
FKBP8	0.329991	0.00204097	0.00649211
DPT	0.329976	0.002042	0.00649211
TCEA1	0.32985	0.0020506	0.00651218
GBE1	0.329762	0.00205663	0.00652408
LRRC40	0.329493	0.00207508	0.00657049
STK39	0.329482	0.00207586	0.00657049
CACYBP	0.328749	0.00212699	0.00672467
FNTA	0.328703	0.00213022	0.00672467
DHCR24	0.328683	0.00213164	0.00672467
MFGE8	0.328465	0.00214708	0.00676592
RARS	0.328384	0.00215287	0.00677124
LGALS3BP	0.328356	0.00215484	0.00677124
GSTP1	0.328342	0.00215589	0.00677124
CEACAM5	0.328285	0.00215996	0.00677659
IGF2BP3	0.328184	0.0021672	0.00679184
PGM3	0.328073	0.00217516	0.00680929
APPL1	0.327998	0.00218058	0.00681455
ATP1B3	0.327983	0.00218161	0.00681455
CDS2	0.327492	0.00221736	0.00691864
COPB2	0.326925	0.00225924	0.00704161
SOD3	0.326848	0.00226495	0.00705172
ACAT2	0.326756	0.00227186	0.00706553
USP7	0.326521	0.00228948	0.00711258
MTHFD1L	0.326453	0.00229464	0.00712086
CASP6	0.326363	0.00230142	0.00713417
GLB1	0.325874	0.00233869	0.00723155
TMPO	0.325868	0.00233918	0.00723155
FKBP3	0.325852	0.00234044	0.00723155
RCC2	0.325757	0.0023477	0.00724614
APEH	0.325472	0.00236978	0.00730639
DARS	0.325244	0.00238756	0.00735327
CYB5R3	0.325184	0.00239228	0.00735986
TBC1D4	0.32474	0.0024273	0.00745958
PRDX1	0.324622	0.00243673	0.00748049
RHEB	0.324336	0.00245963	0.00754268
CPVL	0.323707	0.0025106	0.00768633
SFXN3	0.323692	0.00251185	0.00768633
CBFB	0.323532	0.00252502	0.0077144
KPNA3	0.323515	0.00252643	0.0077144
PDK1	0.322936	0.00257448	0.00785273
CS	0.322884	0.00257883	0.00785757
SUN1	0.322727	0.00259204	0.00788869
SVIL	0.322697	0.00259456	0.00788869
FH	0.322554	0.00260667	0.00790905
PPIF	0.322552	0.0026068	0.00790905
EIF5B	0.322456	0.00261496	0.00792537
EMILIN2	0.322268	0.00263094	0.00796535
MICAL1	0.322179	0.00263856	0.00797997
PIP4K2C	0.321955	0.00265779	0.00802962
PAFAH1B1	0.321694	0.00268044	0.0080895
SYAP1	0.321403	0.00270579	0.00815739
DDX21	0.32107	0.00273508	0.00823697
LIMS2	0.320892	0.00275084	0.00827571
TXNL1	0.320673	0.00277043	0.00832587
VASP	0.320476	0.0027881	0.00837017
ADPRHL2	0.320383	0.00279642	0.00838633
COL6A3	0.320101	0.002822	0.00845414
ACOX1	0.32005	0.00282663	0.00845915
FKBP2	0.319586	0.00286917	0.00857746
YKT6	0.319545	0.00287296	0.00857981
MARS	0.319411	0.00288541	0.00860798
B4GALT1	0.319328	0.00289304	0.00862174
HSPD1	0.319246	0.00290072	0.00863561
JUP	0.319182	0.00290669	0.00864438
PRKAR2B	0.318558	0.00296548	0.0088025
COL6A2	0.318552	0.00296603	0.0088025
SH3GL1	0.318455	0.00297533	0.00882095
SULT1B1	0.318123	0.00300708	0.00890583
SEPT9	0.317928	0.00302588	0.00895222
EIF5	0.317661	0.00305182	0.00901961
TFG	0.317536	0.00306408	0.00904649
DPP3	0.317359	0.0030815	0.00908851
STUB1	0.317143	0.0031028	0.00913312
SSR1	0.31714	0.00310302	0.00913312
STRAP	0.316702	0.00314668	0.00925208
RCN3	0.316428	0.00317427	0.00932359
VTN	0.316351	0.00318212	0.00933707
STK3	0.316307	0.00318653	0.0093404
GLRX	0.316219	0.00319543	0.00935687
LNPEP	0.316019	0.00321582	0.00940694
EHD2	0.315966	0.00322124	0.00941315
CIAPIN1	0.31562	0.00325685	0.00950748
GEMIN5	0.31553	0.00326618	0.00952497
MMAA	0.315496	0.00326971	0.00952554
TAGLN	0.31533	0.00328697	0.00956605
COL12A1	0.315113	0.00330967	0.0096223
GMPPB	0.314992	0.00332236	0.00964938
SDC1	0.314924	0.00332953	0.00966036
ANP32E	0.31459	0.00336499	0.00975334
TBCB	0.3145	0.00337453	0.00976164
GOLPH3	0.314499	0.00337469	0.00976164
GOT2	0.314427	0.00338233	0.00977383
HINT3	0.314009	0.00342726	0.00989365
HSPA14	0.313883	0.00344093	0.00992308
GIPC1	0.313827	0.00344707	0.00993077
NUP37	0.313278	0.0035072	0.0100938
PSIP1	0.313037	0.0035339	0.0101604
GALNT2	0.312693	0.00357236	0.0102606
MOV10	0.31262	0.00358066	0.0102741
RNF114	0.312484	0.00359589	0.0103075
ETHE1	0.311515	0.00370687	0.010615
YBX1	0.311339	0.00372734	0.0106629
RAP2B	0.311055	0.0037606	0.0107473
RBM39	0.3109	0.00377894	0.0107888
STX4	0.310868	0.00378269	0.0107888
AUP1	0.310778	0.00379332	0.0108083
IPO7	0.310611	0.00381316	0.010854
SLC27A4	0.310457	0.00383154	0.010893
RHOA	0.310432	0.00383451	0.010893
EXOC4	0.310206	0.00386162	0.0109502
EIF2AK2	0.310201	0.00386229	0.0109502
STAT5B	0.310038	0.00388197	0.0109885
C2	0.310025	0.00388351	0.0109885
HTRA2	0.309971	0.00388996	0.0109959
EDC4	0.309935	0.00389435	0.0109974
EXOSC6	0.309891	0.00389971	0.0110009
MCTS1	0.309862	0.00390329	0.0110009
FAM162A	0.309665	0.0039273	0.0110576
PRMT5	0.309437	0.00395522	0.0111253
ADH5	0.309256	0.00397746	0.0111684
ETFB	0.309247	0.00397867	0.0111684
MATN2	0.309217	0.0039823	0.0111684
SEPT7	0.309084	0.00399888	0.0112039
H2AFY	0.308706	0.00404608	0.0113251
ARMT1	0.308292	0.00409825	0.0114537
KARS	0.308278	0.00410007	0.0114537
CSTF2	0.308169	0.00411395	0.0114813
STK24	0.308118	0.00412045	0.0114882
PITPNB	0.307743	0.00416844	0.0116106
PXDN	0.307578	0.0041898	0.0116587
TAPBP	0.307463	0.00420471	0.0116888
GPD1L	0.306961	0.00427037	0.0118565
GOLGA3	0.306938	0.00427334	0.0118565
TM9SF2	0.306807	0.0042907	0.0118932
COL1A1	0.306765	0.00429627	0.011897
ITGA2	0.30667	0.00430882	0.0119093
LACTB	0.306668	0.00430903	0.0119093
DSP	0.306574	0.00432162	0.0119172
HNRNPUL2	0.306571	0.00432201	0.0119172
IGF2R	0.306553	0.00432441	0.0119172
ITGB5	0.306366	0.0043493	0.0119742
CLU	0.305975	0.00440199	0.012101
CTNND1	0.305961	0.00440382	0.012101
PRDX6	0.305621	0.00445003	0.0122162
DDAH1	0.305159	0.00451355	0.0123787
ITIH4	0.304898	0.00454976	0.012466
RAB3GAP2	0.304843	0.00455752	0.0124753
PARVA	0.304668	0.00458191	0.01253
TMEM165	0.304461	0.00461104	0.0125976
PDLIM4	0.304382	0.00462215	0.0126159
SIN3A	0.304323	0.00463055	0.0126268
INPP1	0.304065	0.00466718	0.0127032
IDH1	0.304061	0.00466775	0.0127032
CORO1B	0.304032	0.00467193	0.0127032
PCBP1	0.30352	0.00474546	0.0128909
BAG5	0.30333	0.00477305	0.0129535
GLG1	0.303009	0.00481989	0.0130682
STAT6	0.302766	0.00485558	0.0131525
PAPSS1	0.30271	0.00486384	0.0131623
CLIC2	0.30265	0.00487273	0.0131739
H1FX	0.302383	0.00491237	0.0132685
PDIA5	0.301823	0.00499651	0.013483
GNAS	0.301756	0.00500665	0.0134976
TSR1	0.301704	0.00501457	0.0135062
B3GNT3	0.301642	0.00502402	0.0135189
TMEM70	0.301516	0.00504326	0.0135579
GALM	0.301444	0.00505428	0.0135644
TPI1	0.301438	0.00505518	0.0135644
LYPLAL1	0.301081	0.00511004	0.0136988
ARPC5L	0.301014	0.00512034	0.0137055
COL4A1	0.301003	0.00512216	0.0137055
RNH1	0.300863	0.00514383	0.0137506
PRKG1	0.300722	0.0051658	0.0137964
ENO2	0.300631	0.00517992	0.0138212
THBS2	0.30046	0.00520681	0.0138765
SYNPO2	0.300437	0.00521038	0.0138765
PLOD2	0.299867	0.00530068	0.0141039
MTCH2	0.299555	0.00535062	0.0142235
NUBP1	0.29936	0.00538211	0.0142939
COL5A1	0.299308	0.00539052	0.0142972
CPNE2	0.29929	0.00539338	0.0142972
SERPINA1	0.299148	0.00541638	0.0143449
FUK	0.298967	0.00544595	0.0144005
JAGN1	0.298958	0.00544746	0.0144005
DECR1	0.298645	0.00549884	0.0145228
GNA11	0.298373	0.00554386	0.0146282
RPS6KA3	0.298052	0.00559738	0.0147558
HPCAL1	0.2979	0.00562288	0.0148093
HKDC1	0.297778	0.00564329	0.0148489
IARS	0.297749	0.0056483	0.0148489
TOMM40	0.297679	0.00566011	0.0148662
PKP3	0.297538	0.00568402	0.0149153
ARHGEF7	0.297272	0.00572925	0.0150202
PRMT1	0.296995	0.00577682	0.015131
RABGGTA	0.296793	0.00581172	0.0152008
C6	0.296776	0.00581461	0.0152008
SLC39A11	0.296748	0.00581943	0.0152008
GBA	0.296602	0.00584474	0.015253
ARL3	0.296466	0.00586856	0.0153011
SUCLG1	0.296054	0.00594086	0.0154755
HSPA4	0.295882	0.00597121	0.0155404
ATP8B1	0.295228	0.0060882	0.0158304
ACOT7	0.295151	0.00610215	0.0158487
IGBP1	0.295128	0.00610632	0.0158487
DEK	0.294749	0.0061752	0.0160129
PSMD11	0.294504	0.00621996	0.0161143
DHX36	0.294431	0.00623348	0.0161347
ZZEF1	0.294376	0.00624363	0.0161463
VRK1	0.293798	0.00635109	0.0164016
PRCP	0.293783	0.00635381	0.0164016
HADH	0.293651	0.00637851	0.0164504
TROVE2	0.293596	0.006389	0.0164626
UROD	0.293546	0.00639836	0.0164719
PLEC	0.293335	0.00643833	0.0165599
DSG2	0.293299	0.00644515	0.0165625
ATL2	0.293262	0.006452	0.0165652
NMI	0.293215	0.00646105	0.0165735
COG2	0.292979	0.00650608	0.016674
NLE1	0.292637	0.00657182	0.0168274
SULT1A2	0.292563	0.00658605	0.0168375
CYP2W1	0.292555	0.00658757	0.0168375
PARK7	0.292352	0.00662694	0.016923
STAM	0.2923	0.00663699	0.0169335
SSH3	0.292118	0.00667262	0.0170092
PTRH2	0.292077	0.00668056	0.0170143
MYO5A	0.29189	0.00671723	0.0170829
HADHA	0.291879	0.00671948	0.0170829
CD9	0.291837	0.00672769	0.0170886
CSNK2A1	0.291336	0.00682712	0.0173257
HK1	0.29093	0.00690859	0.0175063
P4HA2	0.29092	0.00691055	0.0175063
ALG1	0.290881	0.0069184	0.0175107
UBFD1	0.290673	0.00696042	0.0176014
KHSRP	0.289673	0.00716611	0.0181055
SF3B3	0.289393	0.00722476	0.0182376
HINT2	0.288862	0.00733678	0.018504
SLC25A11	0.288812	0.00734748	0.0185065
PYCR1	0.288796	0.00735076	0.0185065
HAT1	0.288742	0.00736231	0.0185193
PGAM1	0.288686	0.00737429	0.0185331
LAMP1	0.288639	0.00738441	0.0185422
CLNS1A	0.288428	0.00742966	0.0186394
HSD17B12	0.288238	0.00747055	0.0187256
ANPEP	0.288199	0.0074791	0.0187306
PDCD11	0.287603	0.00760889	0.0190268
CTNNA2	0.287595	0.00761073	0.0190268
ATP5F1A	0.287349	0.00766482	0.0191453
ABCF3	0.287215	0.00769446	0.0192025
HSPA5	0.287134	0.00771245	0.0192306
ACTB	0.286822	0.00778197	0.019387
MAOB	0.286693	0.00781102	0.0194424
EML2	0.286453	0.00786518	0.0195602
ILVBL	0.28632	0.0078952	0.0196178
EMILIN1	0.285839	0.00800511	0.0198714
DDX18	0.285812	0.0080112	0.0198714
SELENOF	0.285734	0.00802918	0.0198987
ADGRE5	0.285438	0.00809757	0.0200508
ATP6V1C1	0.285305	0.00812838	0.0201096
CALR	0.285262	0.00813845	0.0201171
GLOD4	0.284934	0.00821519	0.0202892
LIPA	0.284866	0.00823113	0.020311
TXN	0.284768	0.00825428	0.0203506
GPX1	0.28451	0.0083154	0.0204705
SORL1	0.284502	0.00831726	0.0204705
TRIP10	0.284244	0.00837873	0.020604
RRP1B	0.283238	0.00862204	0.0211841
ANXA7	0.283196	0.00863244	0.0211914
CUX1	0.282972	0.00868746	0.0213082
HSPG2	0.282427	0.008823	0.021622
PEX1	0.282287	0.00885794	0.021689
IQGAP1	0.282157	0.00889074	0.0217507
CIRBP	0.282041	0.00891986	0.0218033
OVCA2	0.28196	0.00894036	0.0218296
MDH2	0.281938	0.00894594	0.0218296
GRB2	0.28181	0.00897843	0.0218902
KRT6A	0.281649	0.00901926	0.021971
ALDOC	0.281466	0.00906603	0.0220661
FAM98A	0.281184	0.00913851	0.0222236
DNMT1	0.280925	0.00920552	0.0223675
TARBP1	0.280846	0.00922624	0.0223987
TXLNA	0.280449	0.0093298	0.0226309
SMAP1	0.280193	0.00939741	0.0227756
NUCB2	0.28009	0.00942469	0.0228223
FAT1	0.279868	0.00948345	0.0229451
TPM2	0.279681	0.00953349	0.0230467
NBN	0.279563	0.00956519	0.0231037
CPA3	0.279346	0.00962348	0.0232249
CYB5R2	0.278991	0.00971978	0.023422
NIPSNAP3A	0.278984	0.00972157	0.023422
MXRA5	0.278635	0.00981701	0.023632
LRRC47	0.278335	0.00989968	0.0238109
PSMA3	0.277871	0.0100289	0.0241016
POF1B	0.277749	0.010063	0.0241631
RTN4	0.277019	0.0102697	0.0246385
TNKS1BP1	0.276377	0.0104546	0.0250612
HNRNPUL1	0.276299	0.0104772	0.0250944
STXBP2	0.276252	0.0104907	0.0251057
ERLIN1	0.276131	0.0105261	0.0251692
NCALD	0.27565	0.0106672	0.0254851
EFEMP1	0.275408	0.0107389	0.025635
ACTG2	0.275243	0.010788	0.0257308
HSPA1A	0.275133	0.0108209	0.0257876
LZTFL1	0.275006	0.010859	0.0258569
TES	0.27495	0.0108756	0.025875
SCPEP1	0.274874	0.0108986	0.0259081
FAM98B	0.27481	0.0109177	0.0259318
UFC1	0.274708	0.0109487	0.0259839
CDC42BPB	0.274231	0.0110935	0.0262978
CANX	0.274212	0.0110994	0.0262978
LAMB1	0.274058	0.0111464	0.0263704
DCN	0.274051	0.0111485	0.0263704
BTAF1	0.273714	0.0112524	0.0265941
WBP11	0.273407	0.0113477	0.0267972
ABCE1	0.273144	0.01143	0.0269692
CLDN4	0.27291	0.0115035	0.0271202
ERGIC3	0.272468	0.0116436	0.0274278
HNRNPA3	0.272348	0.011682	0.0274956
HDHD3	0.271857	0.0118399	0.0278444
NT5E	0.271252	0.012037	0.0282844
PRPSAP1	0.271069	0.012097	0.0284021
LARS2	0.270975	0.0121279	0.0284331
RRP12	0.270969	0.0121301	0.0284331
PTPRF	0.270926	0.0121443	0.0284429
RAB25	0.270762	0.0121986	0.0285468
KIAA1468	0.270604	0.012251	0.0286458
NME3	0.270112	0.0124159	0.0289939
RRS1	0.2701	0.0124201	0.0289939
BASP1	0.269893	0.0124899	0.0291329
LAMA5	0.26972	0.0125487	0.0292452
PFAS	0.269691	0.0125585	0.0292452
EIF4E	0.269524	0.0126155	0.0293301
TPD52	0.269205	0.0127251	0.0295434
CAPRIN1	0.269196	0.012728	0.0295434
GMPR2	0.269124	0.0127527	0.0295768
GREM1	0.268828	0.0128552	0.0297901
GPC4	0.268765	0.0128773	0.0298144
GALNT3	0.268738	0.0128865	0.0298144
RAD50	0.268411	0.013001	0.0300357
VPS37B	0.268404	0.0130032	0.0300357
PPIG	0.268321	0.0130324	0.0300788
LRRFIP1	0.268093	0.0131129	0.0302403
PHPT1	0.267799	0.0132171	0.0304463
EIF4B	0.267781	0.0132236	0.0304463
SOD1	0.267633	0.0132764	0.0305433
MPG	0.267492	0.0133267	0.0306182
SAE1	0.267482	0.0133304	0.0306182
CAPN1	0.26744	0.0133454	0.0306279
HSPA9	0.267366	0.013372	0.0306644
ITCH	0.267304	0.0133944	0.0306911
SART3	0.267017	0.0134978	0.0308487
NDUFV1	0.267016	0.0134983	0.0308487
COL14A1	0.267012	0.0134997	0.0308487
ARFIP2	0.266993	0.0135064	0.0308487
RELA	0.266917	0.0135342	0.0308875
ACTR3	0.266545	0.0136699	0.031128
DNAJB4	0.266538	0.0136723	0.031128
MATR3	0.266319	0.013753	0.0312867
CAP2	0.266214	0.0137917	0.0313497
CSDE1	0.266108	0.0138307	0.0314048
CUL4B	0.266089	0.0138379	0.0314048
PPP2R5D	0.265864	0.0139213	0.031569
MAGOHB	0.265768	0.0139573	0.0316254
KPNA1	0.265588	0.0140245	0.0317373
PLAA	0.265576	0.0140289	0.0317373
HNRNPM	0.265409	0.0140917	0.0318542
SERPINB8	0.265036	0.0142325	0.032129
CAD	0.265021	0.0142382	0.032129
FXYD3	0.264998	0.0142471	0.032129
DUSP23	0.264695	0.0143624	0.0323635
CDH1	0.264611	0.0143947	0.0324107
TGFB1I1	0.264555	0.0144162	0.0324335
DHCR7	0.264318	0.0145073	0.0326
WDR1	0.264303	0.014513	0.0326
RUVBL1	0.263849	0.0146893	0.03297
SNX3	0.263643	0.0147698	0.0331247
SLC30A7	0.263365	0.0148791	0.0333436
TMEM33	0.263128	0.0149726	0.0335268
ARF4	0.26298	0.0150313	0.0336319
GNAI1	0.262854	0.0150814	0.0337176
ACTR1A	0.262716	0.0151365	0.0338144
ATP1A1	0.262665	0.0151573	0.0338342
IMPDH2	0.262481	0.0152312	0.0339726
SORBS3	0.262445	0.0152456	0.0339783
LMNB1	0.262049	0.0154059	0.0343087
LAMA4	0.261963	0.0154408	0.0343596
TRIOBP	0.261883	0.0154734	0.0344054
PGAM5	0.261821	0.0154985	0.0344343
PLP2	0.261611	0.0155844	0.0345983
INTS3	0.261401	0.0156711	0.0347638
FTSJ3	0.260923	0.0158691	0.0351692
CNPY3	0.2609	0.0158785	0.0351692
PDCD5	0.260653	0.0159819	0.0353707
TMCO1	0.260531	0.0160331	0.0354566
CALD1	0.260148	0.0161951	0.0357872
ATP2A3	0.260096	0.0162169	0.0358077
PABPC4	0.259824	0.016333	0.036036
FTH1	0.259765	0.016358	0.0360635
SYNCRIP	0.259718	0.0163784	0.0360805
ST13	0.259658	0.0164041	0.0361092
TSTA3	0.259169	0.0166148	0.0365449
ANXA11	0.258466	0.0169224	0.0371928
DERL1	0.258344	0.0169763	0.0372826
LEMD3	0.258242	0.0170212	0.0373525
EIF2B1	0.258169	0.0170536	0.0373671
PPP2R5E	0.258168	0.0170541	0.0373671
FAM3C	0.257803	0.0172167	0.0376944
ROCK1	0.257703	0.0172613	0.0377527
SNX27	0.257684	0.0172697	0.0377527
CALM1	0.257613	0.0173017	0.0377937
NAE1	0.257354	0.0174183	0.0380014
RHPN2	0.257343	0.0174234	0.0380014
PYCR3	0.257226	0.0174762	0.0380873
TSFM	0.257164	0.0175044	0.0381199
PUS1	0.256966	0.0175943	0.0382864
CAPNS1	0.256862	0.0176419	0.0383506
ZNF207	0.256843	0.0176507	0.0383506
SSRP1	0.256629	0.0177487	0.0385342
PTPN6	0.256597	0.0177633	0.0385366
ETF1	0.256323	0.0178894	0.0387807
GSK3B	0.256078	0.0180031	0.0389976
MTA2	0.255506	0.0182705	0.0395468
PAFAH1B3	0.255309	0.0183633	0.0397177
MAN2B1	0.255243	0.0183947	0.0397555
COL6A1	0.254898	0.0185586	0.0400793
POLR1C	0.25456	0.0187206	0.0403986
CHCHD2	0.25447	0.0187636	0.0404608
MRTO4	0.25426	0.0188654	0.0406496
CCT3	0.254146	0.0189206	0.0407085
DLG1	0.254144	0.0189212	0.0407085
PRPSAP2	0.253449	0.0192609	0.0414079
FN3KRP	0.253345	0.0193121	0.0414724
UBA6	0.25333	0.0193199	0.0414724
EFEMP2	0.252601	0.0196826	0.0422193
AP3S1	0.252502	0.0197325	0.0422891
METAP1	0.252477	0.0197448	0.0422891
ITGB7	0.252347	0.0198102	0.0423974
RIC8A	0.252145	0.0199126	0.0425845
ACTN4	0.252002	0.0199853	0.042708
GANAB	0.251963	0.020005	0.0427181
CORO1C	0.251577	0.0202022	0.0431071
AP2A2	0.251517	0.0202329	0.0431404
TMED7	0.251235	0.0203783	0.043418
VDAC2	0.251162	0.0204162	0.0434663
OSGEP	0.251108	0.020444	0.043493
TINAGL1	0.251038	0.0204802	0.0435376
IARS2	0.250951	0.0205253	0.0436009
CYFIP1	0.250336	0.0208476	0.0442526
ITPR1	0.250144	0.0209488	0.0444346
IFI35	0.249888	0.021085	0.0446901
RDH14	0.249559	0.0212606	0.045029
CCL18	0.249425	0.0213326	0.0451479
PRKCSH	0.249184	0.0214622	0.0453887
MOGS	0.248978	0.021574	0.0455913
TMX2	0.248804	0.0216683	0.0457327
DDI2	0.248796	0.021673	0.0457327
ARL1	0.248555	0.0218046	0.0459764
C1R	0.248399	0.0218902	0.0461229
PAK1	0.247939	0.0221438	0.0466228
RSL1D1	0.247822	0.0222089	0.0467255
ABCB7	0.247669	0.0222944	0.0468709
DHX29	0.24754	0.0223664	0.0469874
RER1	0.247491	0.0223939	0.0470107
LAMC1	0.247202	0.0225565	0.0473172
GYG1	0.247017	0.0226607	0.0474443
IGF2BP1	0.247011	0.0226639	0.0474443
NCOA5	0.247006	0.0226669	0.0474443
APRT	0.246898	0.0227285	0.0475167
AIDA	0.246886	0.0227348	0.0475167
EHD1	0.246789	0.0227902	0.0475977
CRMP1	0.246706	0.0228375	0.0476617
MGST3	0.24625	0.0230983	0.0481356
GDI1	0.246077	0.0231984	0.0482956
SNAP29	0.24604	0.0232196	0.0482956
STT3B	0.246029	0.0232259	0.0482956
FKBP1A	0.245962	0.0232648	0.0483414
COX4I1	0.245639	0.023452	0.0486949
IER3IP1	0.245583	0.0234849	0.0487277
RFC4	0.245525	0.0235186	0.0487623
LSR	0.245415	0.0235831	0.0488604
ANP32B	0.245336	0.0236291	0.0489203
FBLIM1	0.245289	0.0236571	0.0489427
STIM1	0.245157	0.0237345	0.0490674
TRAP1	0.24498	0.023839	0.0492478
CLPP	0.244904	0.0238837	0.0493045
GCDH	0.244847	0.0239178	0.049339
ITGAV	0.244668	0.0240237	0.0495218
TNPO3	0.244597	0.0240661	0.0495734
MAP2K4	0.24447	0.024142	0.0496939
LETM1	0.243976	0.0244387	0.0502429
PICALM	0.243967	0.0244439	0.0502429
COG5	0.243924	0.0244698	0.05026
TOP2A	0.243817	0.0245347	0.050357
ATP2B4	0.243682	0.024617	0.0504895
U2AF2	0.243574	0.0246823	0.0505872
PIGT	0.243476	0.0247419	0.0506729
GPX3	0.242592	0.025286	0.0517502
CAVIN1	0.242427	0.0253888	0.0519036
ELOB	0.242414	0.0253973	0.0519036
PPAN	0.242355	0.0254342	0.0519418
PRPF8	0.2421	0.0255937	0.0522302
ARCN1	0.241805	0.0257791	0.0525709
DCXR	0.24154	0.0259469	0.0528754
FAM91A1	0.2414	0.0260364	0.0530127
TAOK3	0.241368	0.0260563	0.0530127
CRKL	0.241347	0.02607	0.0530127
BCKDHA	0.241187	0.0261722	0.0531828
MRPS25	0.241156	0.0261923	0.0531857
IWS1	0.240787	0.0264291	0.0536284
AP1M1	0.240077	0.0268908	0.0545265
PRKAG1	0.239857	0.0270349	0.0547798
KPNA6	0.239507	0.0272661	0.055209
SEC24B	0.239379	0.0273506	0.0553409
TALDO1	0.239117	0.0275252	0.0556423
SEC61G	0.239097	0.0275385	0.0556423
RBM12	0.239013	0.0275948	0.0556617
RANGAP1	0.239	0.0276036	0.0556617
ELMO1	0.238995	0.0276066	0.0556617
TUBB	0.238736	0.0277804	0.0559725
TM9SF3	0.238653	0.0278368	0.0560466
LAMP2	0.238369	0.0280284	0.0563925
LTBP1	0.238209	0.0281372	0.0565717
FMOD	0.238092	0.028217	0.0566601
EIF1AX	0.238086	0.0282209	0.0566601
ASCC3	0.237935	0.0283244	0.0568279
PPP1R12A	0.237809	0.0284106	0.0569608
RBBP7	0.237489	0.0286304	0.0573613
PSMG3	0.237442	0.0286631	0.0573828
ABHD10	0.237416	0.0286813	0.0573828
FLAD1	0.23737	0.0287133	0.0574064
XIRP1	0.237285	0.0287716	0.0574828
RBM26	0.237085	0.0289107	0.0577204
SGTA	0.236982	0.0289822	0.0578168
CCT5	0.236958	0.0289995	0.0578168
PRAF2	0.236883	0.0290517	0.0578805
STMN1	0.236709	0.0291732	0.058048
BZW1	0.236705	0.0291765	0.058048
ILF3	0.236528	0.0293004	0.058254
TNXB	0.235969	0.0296967	0.0590008
FUBP1	0.235926	0.0297267	0.0590193
PTGES2	0.235733	0.0298646	0.0592519
ASPSCR1	0.235671	0.0299095	0.0592996
WDR61	0.235263	0.0302026	0.0598393
OTUB1	0.234897	0.030468	0.0603013
HSD17B8	0.234149	0.0310159	0.0612853
SDF2L1	0.234146	0.0310183	0.0612853
RPP30	0.233895	0.0312046	0.0616107
RPA2	0.233702	0.031348	0.061816
DIABLO	0.233697	0.0313519	0.061816
PMVK	0.233548	0.0314631	0.0619925
CXADR	0.233501	0.0314983	0.0620191
RBM3	0.233347	0.0316134	0.0621994
CD81	0.23332	0.0316335	0.0621994
MMP9	0.233057	0.0318316	0.0625458
PTGFRN	0.23273	0.0320792	0.0629891
HIBCH	0.232493	0.0322598	0.0633001
MYO1C	0.232014	0.032627	0.0639768
LGMN	0.231905	0.0327116	0.0640986
PAICS	0.231837	0.0327637	0.0641567
RAB7A	0.231794	0.0327971	0.0641781
PSMB5	0.231687	0.0328798	0.0642958
DDX42	0.231546	0.0329894	0.0644659
S100A13	0.231473	0.0330467	0.0645337
EEA1	0.231409	0.0330968	0.0645682
BUD31	0.231392	0.0331096	0.0645682
KANK2	0.231177	0.0332775	0.0648514
PRPF4B	0.230929	0.033473	0.0651878
OSBPL8	0.230468	0.033837	0.0658518
TSPAN1	0.229971	0.0342344	0.0665799
AKR7A2	0.229365	0.0347233	0.0674578
RBBP4	0.229353	0.0347331	0.0674578
C1S	0.229056	0.0349753	0.0678821
MYH10	0.229018	0.0350061	0.0678957
SEC24C	0.228774	0.0352066	0.0682381
OGDH	0.228487	0.0354428	0.0686494
EIF4H	0.228449	0.0354742	0.0686636
SP100	0.228409	0.0355076	0.0686816
CP	0.227724	0.0360781	0.069738
RFTN1	0.227652	0.0361383	0.069807
EIF2S1	0.227618	0.0361665	0.0698143
TCP11L1	0.226987	0.0367002	0.0707967
PTPA	0.226657	0.0369815	0.0712912
PRKAR2A	0.22617	0.0374008	0.0720057
ARPC2	0.226168	0.0374026	0.0720057
CLPTM1	0.225879	0.0376527	0.0724383
GRHPR	0.225604	0.0378924	0.0728503
CHERP	0.225476	0.0380043	0.0730164
FLNC	0.225447	0.0380301	0.0730168
ARHGDIA	0.225205	0.0382428	0.0733757
CRIP1	0.224995	0.0384278	0.0736812
DCPS	0.224927	0.038488	0.0737471
CBR4	0.224687	0.0387008	0.0741044
RTKN	0.224658	0.0387264	0.0741044
CLTB	0.224585	0.0387918	0.0741799
PSMC3	0.224507	0.0388615	0.0742634
MFSD10	0.224454	0.0389088	0.074304
HNRNPH1	0.224346	0.0390051	0.0744383
VPS33B	0.22429	0.039055	0.0744836
PDLIM7	0.223981	0.0393328	0.0749634
FECH	0.223796	0.0394995	0.0752061
HTATSF1	0.223782	0.0395128	0.0752061
SMC3	0.223641	0.0396401	0.0753981
PEA15	0.223359	0.0398966	0.0758354
PLCD1	0.223178	0.0400623	0.0760997
PAPOLA	0.222723	0.0404805	0.0767977
EIF2B2	0.222705	0.040497	0.0767977
C1QC	0.222684	0.0405168	0.0767977
CNTN4	0.222661	0.0405374	0.0767977
RCN2	0.222345	0.0408307	0.0773022
TRAM1	0.221521	0.0416031	0.0787122
CBR1	0.221454	0.0416666	0.0787802
STRBP	0.221004	0.0420934	0.0795346
VKORC1	0.22075	0.0423364	0.0799408
PPP1R7	0.220551	0.042527	0.0802476
RB1	0.220305	0.0427645	0.0806425
PPP2R5C	0.220138	0.0429265	0.0808945
NUP153	0.22	0.0430598	0.0810922
IDH3A	0.219867	0.0431891	0.0812821
PSMD3	0.219812	0.0432431	0.0813302
PSMB10	0.219177	0.0438657	0.0824379
WASF2	0.219153	0.0438899	0.0824379
MIF	0.218898	0.0441423	0.0828574
KRT13	0.218733	0.0443062	0.0831106
AMPD2	0.21866	0.0443788	0.0831758
SMARCA2	0.218639	0.0443993	0.0831758
PCBP2	0.218604	0.044434	0.0831863
CTTN	0.218488	0.0445499	0.0833485
PDIA6	0.218274	0.0447643	0.0836948
SACM1L	0.217742	0.0453008	0.0846425
UAP1	0.217468	0.0455798	0.0851081
GLTP	0.21701	0.046048	0.0859261
KDSR	0.216929	0.0461313	0.0860255
NAA15	0.216656	0.0464134	0.0864614
PPCS	0.216644	0.0464257	0.0864614
SDR16C5	0.216556	0.0465166	0.0865743
GRWD1	0.216414	0.0466635	0.0867911
TUFM	0.216196	0.0468903	0.0871561
MRPS31	0.216092	0.0469995	0.0872455
FBN1	0.215979	0.0471177	0.0874081
TIMM8A	0.215829	0.047275	0.0876429
RPE	0.215759	0.0473488	0.0877228
LGALS1	0.215383	0.0477446	0.0883626
GIT2	0.215372	0.047756	0.0883626
FYTTD1	0.215309	0.0478238	0.0884306
RRAS	0.215113	0.0480319	0.088758
DDRGK1	0.21475	0.0484186	0.0893226
HNRNPH2	0.214738	0.0484313	0.0893226
STXBP5	0.214567	0.0486152	0.089604
RALGAPB	0.214422	0.0487713	0.08976
ITPR3	0.214406	0.0487882	0.08976
STX7	0.214401	0.0487942	0.08976
CAV1	0.214335	0.0488646	0.0898316
KLC2	0.214203	0.0490079	0.090037
UBXN1	0.214057	0.0491651	0.0902677
DDX6	0.213984	0.049245	0.0903563
GNAQ	0.213709	0.0495443	0.0908472
MTPAP	0.213559	0.049708	0.0910888
U2AF1	0.213398	0.049885	0.0913545
ARF5	0.213275	0.05002	0.09148
GBF1	0.213252	0.0500449	0.09148
H2AFV	0.213248	0.0500496	0.09148
MRPL11	0.213118	0.0501926	0.0916826
UBL4A	0.213076	0.0502392	0.091709
ADAMDEC1	0.212998	0.0503253	0.0918076
ZFYVE19	0.212806	0.0505373	0.0921354
SMPD4	0.212327	0.0510712	0.0930469
SRRM2	0.212255	0.0511515	0.0930469
PPFIBP1	0.212254	0.0511533	0.0930469
ITGA1	0.212241	0.0511676	0.0930469
SLC25A3	0.212055	0.051376	0.0933664
CCT8	0.211781	0.0516856	0.0938692
PIN1	0.211168	0.0523822	0.0950738
SERPINA3	0.210975	0.0526022	0.0954126
NCL	0.21064	0.0529872	0.0960498
S100A10	0.210538	0.0531059	0.0962039
VPS36	0.210497	0.0531534	0.096229
HNRNPA1	0.210411	0.0532529	0.0963478
SMTN	0.210125	0.053584	0.0968279
STXBP3	0.210124	0.053586	0.0968279
ACTA2	0.209987	0.0537447	0.0970532
ALAD	0.209358	0.0544828	0.0983239
ALOX15	0.2093	0.0545517	0.0983687
AGFG1	0.209279	0.0545766	0.0983687
SH3GLB1	0.209036	0.0548644	0.0988251
TRIP12	0.208997	0.0549108	0.0988463
RAB5C	0.208839	0.0550979	0.0991132
VCAN	0.208814	0.0551285	0.0991132
RAB3B	0.208587	0.0553988	0.0995365
BRI3BP	0.208358	0.0556733	0.0999524
SRM	0.208329	0.0557084	0.0999524
MAPK3	0.208307	0.0557353	0.0999524
DKC1	0.208201	0.0558621	0.100117
ERO1A	0.208165	0.0559055	0.100132
PRKCD	0.207614	0.0565726	0.101263
RBM14	0.206913	0.0574307	0.102542
SMC2	0.206865	0.0574905	0.102585
AK2	0.206775	0.0576019	0.102719
PFN1	0.206722	0.0576669	0.102771
RPS4X	0.206565	0.0578616	0.103054
LASP1	0.205789	0.0588298	0.104713
RAP1A	0.205474	0.0592262	0.105353
DHX9	0.205171	0.0596095	0.105968
PFDN2	0.205023	0.0597984	0.106238
RAP1B	0.204797	0.0600864	0.106683
UTP20	0.204745	0.0601531	0.106735
CEACAM1	0.204477	0.0604963	0.107175
ANKHD1	0.204438	0.0605468	0.107175
PDCD6	0.203981	0.0611367	0.108145
ACTL6A	0.203638	0.0615826	0.108866
TNS2	0.203339	0.0619728	0.109488
PABPN1	0.2029	0.0625515	0.110436
PPT1	0.202873	0.0625867	0.110436
BOP1	0.202809	0.0626705	0.110515
USP15	0.202773	0.0627194	0.110533
HINT1	0.202556	0.0630062	0.110948
CCDC51	0.202513	0.063063	0.110948
UPF1	0.202507	0.0630711	0.110948
SETD3	0.202348	0.063283	0.111252
VBP1	0.201773	0.064054	0.112538
PSMG1	0.201571	0.0643266	0.112947
MARK2	0.201537	0.0643715	0.112957
DLST	0.201195	0.0648354	0.113701
CLIP2	0.201155	0.0648904	0.113728
COPA	0.200915	0.0652175	0.114231
GATAD2B	0.200824	0.0653412	0.114377
NUP205	0.200628	0.0656096	0.114777
YWHAE	0.200322	0.0660304	0.115442
TBK1	0.200244	0.0661383	0.11556
ARHGEF6	0.200088	0.0663541	0.115866
RPL22	0.199975	0.0665118	0.116063
SCFD1	0.199948	0.0665485	0.116063
NDUFS8	0.199576	0.067067	0.116896
PTP4A2	0.199545	0.0671096	0.116899
RAB10	0.199388	0.0673296	0.117139
SMC4	0.198955	0.0679393	0.118128
YES1	0.198831	0.068114	0.11836
LSM14A	0.198577	0.0684752	0.118915
SRP54	0.198396	0.0687314	0.119288
NAA50	0.198344	0.0688067	0.119307
DHODH	0.198319	0.0688413	0.119307
COL18A1	0.198301	0.0688679	0.119307
DAP	0.198102	0.0691523	0.119422
AHNAK	0.198102	0.0691524	0.119422
VCPIP1	0.198089	0.069171	0.119422
MRPL23	0.198073	0.0691939	0.119422
HTT	0.198072	0.069195	0.119422
SUB1	0.198068	0.0692005	0.119422
RTCB	0.19805	0.0692272	0.119422
SDF4	0.19773	0.0696869	0.120074
GHDC	0.197728	0.069689	0.120074
LPP	0.197636	0.0698216	0.12023
FAH	0.197472	0.0700596	0.120526
TEX264	0.197459	0.0700782	0.120526
SAFB2	0.197071	0.0706407	0.12142
TCOF1	0.196771	0.0710789	0.1221
XPO1	0.196601	0.0713281	0.122454
AIP	0.196507	0.0714675	0.12262
HMGCL	0.196342	0.0717093	0.122961
SLK	0.196283	0.0717972	0.123038
DCUN1D1	0.196191	0.0719322	0.123195
VCL	0.196092	0.0720791	0.123373
UGP2	0.196055	0.0721339	0.123393
GNAI3	0.195774	0.0725519	0.123991
PRKACA	0.195761	0.0725707	0.123991
ZMYM2	0.195327	0.0732187	0.125024
NES	0.195196	0.0734156	0.125285
EXOC3	0.195167	0.0734603	0.125286
PUM3	0.195071	0.0736044	0.125457
CLGN	0.194885	0.0738847	0.12586
COX5B	0.194597	0.0743201	0.12645
MAPRE3	0.19409	0.0750933	0.12769
GTF2E1	0.193888	0.0754022	0.128139
SRRT	0.193731	0.075645	0.128475
NDUFS3	0.193691	0.0757052	0.128501
PIGO	0.193596	0.075853	0.128675
ATAD1	0.193542	0.0759356	0.128739
HMOX2	0.193388	0.0761744	0.129
CYBA	0.193384	0.0761803	0.129
INA	0.193222	0.0764318	0.12935
PIP4K2A	0.193101	0.0766196	0.129591
PRDX3	0.192801	0.0770862	0.130256
KRT12	0.19279	0.0771045	0.130256
NHP2	0.192472	0.077603	0.131021
SDAD1	0.192423	0.0776787	0.131071
PRKCA	0.192141	0.0781238	0.131744
LAMB2	0.192106	0.0781786	0.131759
ANK3	0.192042	0.0782808	0.131854
KPNA4	0.191959	0.0784121	0.131997
SYNM	0.191911	0.0784881	0.132047
WDR7	0.191804	0.0786574	0.132254
FARSA	0.191303	0.0794562	0.133518
C1QBP	0.191189	0.079639	0.133747
TMED3	0.190916	0.0800771	0.134403
STK10	0.190675	0.0804671	0.134979
MYADM	0.190503	0.0807459	0.135367
PMM2	0.190259	0.0811424	0.135952
MYDGF	0.189869	0.0817782	0.136936
HSPA1L	0.189486	0.082409	0.137912
GNB1	0.189218	0.0828509	0.13857
DRG2	0.189101	0.0830445	0.138813
DHX16	0.189047	0.0831341	0.138881
LRRC57	0.188959	0.0832811	0.139045
PAFAH1B2	0.188838	0.0834821	0.139299
ST14	0.188803	0.0835405	0.139315
SCAMP3	0.188758	0.0836155	0.139359
ITPR2	0.188584	0.0839058	0.139761
PRX	0.188283	0.0844096	0.140519
TIPRL	0.188236	0.0844899	0.14057
DFFA	0.188022	0.0848502	0.141088
PSMA6	0.187922	0.0850183	0.141285
EBP	0.18782	0.0851913	0.14149
HBB	0.187687	0.0854161	0.141781
EIF4G1	0.187646	0.0854863	0.141815
CCT7	0.18719	0.0862622	0.143019
BCCIP	0.187082	0.0864468	0.143196
NAA25	0.187043	0.0865142	0.143196
TMED9	0.18704	0.0865193	0.143196
DOCK7	0.186864	0.0868217	0.143613
NDUFA10	0.186802	0.0869281	0.143706
PSMD4	0.186695	0.0871115	0.143842
POLD2	0.186536	0.0873862	0.144212
NOC3L	0.186294	0.0878052	0.14482
CPT2	0.186243	0.0878933	0.144882
CHGA	0.185943	0.0884151	0.145523
UBE2D3	0.185931	0.0884351	0.145523
GSPT2	0.185809	0.0886476	0.145746
NUP155	0.185795	0.0886726	0.145746
MTAP	0.185721	0.0888015	0.145874
PRKRA	0.185681	0.0888725	0.145883
GORASP2	0.18562	0.0889787	0.145913
RPLP2	0.185563	0.0890783	0.145992
STAM2	0.185526	0.089143	0.146014
ACBD5	0.185294	0.0895521	0.1466
ARHGEF2	0.184999	0.0900725	0.147368
KRT80	0.184961	0.0901391	0.147392
CEACAM8	0.184913	0.0902241	0.147447
CISD1	0.184562	0.0908471	0.14838
HCFC1	0.184496	0.0909644	0.148487
ACTR2	0.184333	0.0912561	0.148878
WDR11	0.18428	0.0913509	0.148915
DNAJC9	0.184262	0.091383	0.148915
FUCA2	0.184154	0.0915759	0.149144
DDX3X	0.184044	0.0917731	0.149295
MAGOH	0.184044	0.0917731	0.149295
CD151	0.183988	0.0918743	0.149374
NUP58	0.183879	0.0920712	0.149609
AIMP1	0.183762	0.0922814	0.14978
HNRNPH3	0.183392	0.0929495	0.150779
GRPEL1	0.182925	0.0937997	0.152072
C3	0.182892	0.0938597	0.152083
DPP7	0.182778	0.0940694	0.152336
GSS	0.182718	0.0941787	0.152426
TMED4	0.182453	0.0946643	0.153126
CLIC5	0.182388	0.0947853	0.153234
CNOT1	0.181929	0.0956322	0.154429
SNX1	0.181752	0.0959621	0.154816
HNRNPDL	0.181742	0.0959803	0.154816
HCK	0.181625	0.0961985	0.15508
EIF4A3	0.181529	0.0963757	0.155278
RPL7L1	0.18129	0.0968237	0.155912
RHOG	0.180942	0.097476	0.156874
HSPBP1	0.180822	0.0977027	0.15715
SWAP70	0.180473	0.0983621	0.158084
SEC23A	0.180456	0.098394	0.158084
NUP43	0.180343	0.0986089	0.15834
APAF1	0.180233	0.0988184	0.158581
SNRNP200	0.180206	0.0988698	0.158581
ALDH16A1	0.179895	0.099463	0.159353
PSMA5	0.179834	0.0995802	0.159451
FLII	0.179624	0.0999822	0.160005
SH3BGRL2	0.179557	0.10011	0.160113
TBCC	0.179513	0.100195	0.160113
ARL8B	0.179501	0.100218	0.160113
XPNPEP3	0.179142	0.100912	0.161132
NUP93	0.178925	0.101331	0.161711
DNAJC11	0.178836	0.101505	0.161877
CAVIN3	0.178813	0.101549	0.161877
PADI4	0.178636	0.101893	0.162335
RPN1	0.17818	0.102786	0.163666
UBE3C	0.178107	0.102929	0.163803
GATAD2A	0.177837	0.10346	0.164557
OGDHL	0.177628	0.103873	0.16512
DDX50	0.177191	0.10474	0.166312
PDAP1	0.177162	0.104797	0.166312
RAB22A	0.177046	0.105028	0.166586
EIF3B	0.176972	0.105176	0.166706
SUPT5H	0.17695	0.105221	0.166706
NUP133	0.176816	0.105488	0.16703
PNO1	0.176789	0.105542	0.16703
EIF1	0.176158	0.106811	0.168852
MTX2	0.1761	0.10693	0.168946
OS9	0.175511	0.108127	0.170742
RAB35	0.17532	0.108517	0.171263
GRK2	0.175178	0.108807	0.171627
SMAD3	0.175108	0.108951	0.171758
CD55	0.175071	0.109027	0.171784
UBA5	0.174943	0.10929	0.172103
TUBB3	0.174779	0.109629	0.172542
STAG2	0.174454	0.1103	0.173502
KIF1BP	0.174139	0.110955	0.174436
SMARCC1	0.173812	0.111639	0.175415
PPM1F	0.173766	0.111735	0.175469
EPS8	0.173398	0.112506	0.176583
LRRC1	0.173323	0.112665	0.176735
PSMC2	0.17328	0.112756	0.176754
SUMO1	0.173241	0.112836	0.176754
XYLB	0.173229	0.112862	0.176754
MSH6	0.173158	0.113012	0.176892
COX5A	0.172986	0.113375	0.177362
TOR1AIP2	0.172814	0.113741	0.177837
PSMD6	0.172573	0.114254	0.178541
TRAPPC3	0.171934	0.115621	0.180578
SCYL3	0.171878	0.115742	0.180588
RBM42	0.171872	0.115754	0.180588
PDXK	0.171734	0.11605	0.180952
EEF1E1	0.171568	0.116409	0.181413
AKAP12	0.171441	0.116685	0.181744
TFAM	0.171335	0.116914	0.182
COPS7A	0.171145	0.117326	0.182543
DYNC1LI1	0.171029	0.117579	0.182836
SNRNP40	0.17084	0.117991	0.183306
GTF2F1	0.170832	0.118009	0.183306
COMMD9	0.170718	0.118257	0.183518
EIF3F	0.17057	0.118583	0.183897
NCAPG	0.170396	0.118964	0.184388
MARCKS	0.170336	0.119096	0.184425
RAD23B	0.170326	0.119117	0.184425
CSRP1	0.169779	0.120326	0.186195
GIT1	0.169577	0.120774	0.186686
GLRX5	0.169497	0.120952	0.186861
TPM1	0.169458	0.121038	0.186893
PPP1CB	0.169401	0.121165	0.186987
LAS1L	0.169316	0.121356	0.187162
KTN1	0.169291	0.121411	0.187162
HMGN2	0.169262	0.121476	0.187162
NUP35	0.169233	0.121541	0.187162
ZYX	0.169025	0.122006	0.187778
CCT2	0.168759	0.122602	0.188491
STRN	0.168235	0.123785	0.190208
PCCA	0.168206	0.123852	0.190208
MAP2K2	0.16811	0.124068	0.190438
DAZAP1	0.167125	0.12632	0.19379
GTF2F2	0.166284	0.128265	0.196548
PPP4R3A	0.166259	0.128324	0.196548
GLYR1	0.166138	0.128608	0.196876
G3BP1	0.165742	0.129534	0.198143
CLC	0.165725	0.129574	0.198143
PPM1B	0.165609	0.129846	0.198375
FHL2	0.165601	0.129865	0.198375
ATP2B1	0.165365	0.130418	0.199115
NDUFA4	0.165239	0.130716	0.199463
MAPK9	0.165091	0.131067	0.199891
SATB1	0.164816	0.13172	0.200697
AKAP13	0.164789	0.131783	0.200697
UBA3	0.164779	0.131806	0.200697
FYCO1	0.164494	0.132485	0.201523
UBXN4	0.164492	0.13249	0.201523
RAB1A	0.164419	0.132664	0.201641
TSG101	0.1644	0.132709	0.201641
PRDX2	0.164264	0.133036	0.202031
CDKN2AIP	0.164151	0.133306	0.202333
ASAH1	0.163924	0.13385	0.203051
VDAC3	0.163842	0.134048	0.203244
EIF3A	0.163703	0.134384	0.203644
SEPT10	0.163635	0.134547	0.203784
PREB	0.163571	0.134701	0.203909
GRN	0.163153	0.135715	0.205327
NPM3	0.163113	0.135811	0.205327
LBP	0.163096	0.135854	0.205327
SMAD2	0.163013	0.136055	0.205522
NCAPD2	0.162969	0.136162	0.205576
SCYL2	0.162634	0.13698	0.2066
NUP54	0.162603	0.137056	0.2066
TPRKB	0.162602	0.137058	0.2066
RAB27A	0.162443	0.137449	0.207079
ENOPH1	0.162251	0.13792	0.20768
MCAM	0.16218	0.138096	0.207835
CD2AP	0.162107	0.138275	0.207996
SNAPIN	0.161974	0.138602	0.208377
LYPLA2	0.161787	0.139066	0.208965
ISOC2	0.161669	0.139356	0.209291
SEC23IP	0.161606	0.139512	0.209415
BIRC6	0.161153	0.140642	0.210933
PSMC1	0.161141	0.140671	0.210933
GSTO1	0.160731	0.141699	0.212362
UBQLN4	0.160224	0.142974	0.214103
TIAL1	0.16021	0.143011	0.214103
RPL18	0.159932	0.143715	0.215046
REEP5	0.159756	0.144162	0.215602
ERH	0.159531	0.144735	0.216231
CTSC	0.159443	0.144959	0.216453
PNPLA6	0.159379	0.145122	0.216584
CUL3	0.159326	0.145259	0.216621
RAB34	0.15931	0.145299	0.216621
UBA7	0.15921	0.145554	0.216888
CUL1	0.159155	0.145698	0.216988
DRG1	0.15912	0.145787	0.217008
AHCYL1	0.159081	0.145887	0.217044
DNAJC7	0.158908	0.14633	0.21759
SLMAP	0.158671	0.146942	0.218382
LRPAP1	0.158642	0.147016	0.218382
BAG3	0.158002	0.148675	0.220731
AP1G1	0.15788	0.148992	0.221088
UBE2L3	0.15774	0.149357	0.221514
RAB23	0.157489	0.150016	0.222376
BYSL	0.157435	0.150156	0.222468
NDUFS7	0.157335	0.15042	0.222743
EXOC1	0.157254	0.150633	0.222943
AP1G2	0.157209	0.15075	0.223
OLA1	0.157085	0.151077	0.223368
SEC13	0.156892	0.151586	0.224005
EXOSC10	0.156552	0.152486	0.225219
ETFDH	0.155737	0.154658	0.228142
NCSTN	0.155302	0.15583	0.229563
LRG1	0.154979	0.156703	0.230625
HIP1	0.154975	0.156712	0.230625
EHD3	0.154812	0.157154	0.231157
COL7A1	0.154744	0.157338	0.231199
VAMP8	0.154742	0.157345	0.231199
TCEA2	0.15458	0.157783	0.231724
HNRNPR	0.15422	0.158765	0.233046
ACTR1B	0.154166	0.158915	0.233099
OSTF1	0.154148	0.158965	0.233099
ERAL1	0.154062	0.1592	0.233204
UBE2A	0.153754	0.160044	0.2342
ETFA	0.153687	0.160229	0.234352
SRP72	0.153422	0.160959	0.235298
TAGLN2	0.153307	0.161277	0.235566
PHYKPL	0.153296	0.161307	0.235566
MRC2	0.153191	0.161598	0.23587
ARFIP1	0.153072	0.161928	0.236232
CTNNBL1	0.15295	0.162267	0.236595
OPTN	0.152923	0.162343	0.236595
ADRM1	0.152323	0.164015	0.23891
EIF2B5	0.152292	0.164104	0.238917
CTNNA1	0.151798	0.165492	0.240815
NDUFAF4	0.151748	0.165631	0.240895
MAPK14	0.151596	0.16606	0.241311
TEX10	0.151587	0.166086	0.241311
KRT5	0.151085	0.167509	0.243255
CYB5R1	0.151023	0.167686	0.243387
PTGES3	0.150981	0.167807	0.243439
TCERG1	0.150569	0.168983	0.245021
RAB2B	0.150381	0.169522	0.245678
DBT	0.149884	0.170953	0.247625
KRT10	0.149739	0.171371	0.248018
PANK4	0.14973	0.171399	0.248018
IDH3G	0.1497	0.171484	0.248018
VWF	0.149544	0.171937	0.248547
RAB21	0.149409	0.172328	0.248986
GTF2I	0.148957	0.173643	0.25076
EWSR1	0.148854	0.173947	0.250932
PROS1	0.148826	0.174026	0.250932
NT5DC1	0.148645	0.174557	0.251569
PPIC	0.148294	0.175588	0.252917
TLN1	0.148267	0.175669	0.252917
IPO8	0.148113	0.176123	0.253444
SEC11C	0.14807	0.17625	0.253498
LIMS1	0.147874	0.176829	0.25416
PRPF4	0.147854	0.176889	0.25416
ARL6IP5	0.147637	0.17753	0.254954
EEF1G	0.147585	0.177687	0.255051
AP1B1	0.147367	0.178333	0.255831
COL2A1	0.147342	0.17841	0.255831
MYL12A	0.147259	0.178655	0.256055
TBCA	0.147223	0.178762	0.25608
DYNC1H1	0.14686	0.179848	0.257505
CYCS	0.146817	0.179979	0.257564
SDHA	0.145859	0.182867	0.261435
CD109	0.145728	0.183266	0.261874
GNL3	0.145604	0.183643	0.262281
GOLGB1	0.145449	0.184113	0.262821
CD2BP2	0.145405	0.184248	0.262883
PGRMC2	0.145354	0.184404	0.262974
SCYL1	0.145227	0.18479	0.263393
RIF1	0.144799	0.186105	0.265134
CUL5	0.144726	0.186328	0.265321
DYNLL1	0.144638	0.1866	0.265574
ATP6V1E1	0.144506	0.187004	0.266017
VPS26A	0.144368	0.18743	0.266379
PES1	0.144363	0.187445	0.266379
COPS7B	0.144182	0.188005	0.267041
NFKB1	0.144148	0.18811	0.267042
RPL6	0.144122	0.188192	0.267042
NBAS	0.143923	0.188807	0.267691
EPX	0.143914	0.188837	0.267691
C5	0.143741	0.189375	0.268321
PRPF31	0.143674	0.189584	0.268483
PDHB	0.143434	0.19033	0.269407
ARL8A	0.142909	0.191974	0.271465
ZFPL1	0.14269	0.192666	0.272304
RAB3GAP1	0.14266	0.192759	0.272304
CTSG	0.142281	0.193956	0.273859
HERC4	0.142088	0.194567	0.274586
AKAP9	0.142049	0.194691	0.274625
MRPL21	0.141925	0.195084	0.275045
TACO1	0.141838	0.195361	0.275299
RAB8B	0.141779	0.195549	0.275428
KIAA2013	0.1417	0.195802	0.275648
HNRNPD	0.141415	0.196712	0.276656
WDR77	0.141272	0.197168	0.277162
SMARCD2	0.141158	0.197535	0.277541
CRIP2	0.140925	0.198283	0.278454
IMMT	0.140828	0.198595	0.278733
[truncated: 856 more rows]

## Sheet: OV
	rho	p.value	adj.p.value
ALDH2	0.897504	3.9552e-54	1.53304e-50
PHGDH	0.891975	1.5264e-52	2.95816e-49
ERAP2	0.88641	4.96348e-51	6.41282e-48
GBP2	0.880874	1.32934e-49	1.28813e-46
CDH6	0.878857	4.22985e-49	3.27898e-46
TNFAIP2	0.876847	1.31331e-48	8.48397e-46
NAPRT	0.874613	4.52338e-48	2.50466e-45
PIR	0.872015	1.84917e-47	8.95924e-45
ALCAM	0.863377	1.61568e-45	6.95818e-43
BLVRA	0.861748	3.629e-45	1.4066e-42
ISG15	0.860686	6.11428e-45	2.15445e-42
GLDC	0.859561	1.05742e-44	3.41547e-42
SFN	0.859329	1.18333e-44	3.52815e-42
PSAT1	0.858752	1.56355e-44	4.32879e-42
OXCT1	0.85729	3.15079e-44	8.14165e-42
CRAT	0.85712	3.41735e-44	8.27852e-42
PSIP1	0.85639	4.83068e-44	1.10139e-41
CAPS	0.85602	5.75403e-44	1.22935e-41
DPYSL2	0.855922	6.02621e-44	1.22935e-41
IFIT1	0.854094	1.41916e-43	2.75033e-41
PTK2	0.852679	2.73156e-43	5.04168e-41
GMPR	0.850229	8.35304e-43	1.47165e-40
GSTT1	0.850005	9.24217e-43	1.55751e-40
HSPA2	0.849077	1.4036e-42	2.26682e-40
FAH	0.84698	3.56877e-42	5.53302e-40
ICAM1	0.844665	9.83703e-42	1.46647e-39
CRABP2	0.84366	1.5199e-41	2.1819e-39
S100A16	0.842532	2.46818e-41	3.41667e-39
MAP1B	0.841836	3.32311e-41	4.44151e-39
S100A6	0.841226	4.30581e-41	5.56311e-39
KRT6A	0.839786	7.90775e-41	9.88723e-39
CD109	0.839336	9.54939e-41	1.15667e-38
CRABP1	0.838306	1.46777e-40	1.72396e-38
STMN1	0.838146	1.56843e-40	1.77929e-38
NLRP2	0.838088	1.60669e-40	1.77929e-38
FBXO21	0.83758	1.98308e-40	2.13512e-38
VTCN1	0.837465	2.07996e-40	2.17889e-38
KHDRBS3	0.836666	2.89126e-40	2.94909e-38
NFKB1	0.834845	6.08542e-40	6.04797e-38
AIF1L	0.834315	7.54314e-40	7.3093e-38
CDKN2A	0.833923	8.83747e-40	8.26301e-38
VWA5A	0.833844	9.12675e-40	8.26301e-38
CDH2	0.833833	9.16691e-40	8.26301e-38
ASS1	0.831058	2.77985e-39	2.4488e-37
ACSL5	0.830404	3.59844e-39	3.09945e-37
LACTB2	0.830245	3.83214e-39	3.22899e-37
TATDN1	0.828192	8.55962e-39	7.05896e-37
IQGAP1	0.827644	1.05873e-38	8.54923e-37
TOP2A	0.827507	1.11646e-38	8.83141e-37
ZNF185	0.826534	1.62516e-38	1.25982e-36
IQGAP2	0.826465	1.66833e-38	1.26793e-36
IFIT3	0.826218	1.83471e-38	1.36757e-36
OSBPL3	0.825833	2.12618e-38	1.55492e-36
MSN	0.825551	2.36929e-38	1.70062e-36
NNMT	0.825424	2.48707e-38	1.75271e-36
METTL7B	0.825326	2.58185e-38	1.78701e-36
ABAT	0.824934	2.99778e-38	2.0312e-36
ALPL	0.824898	3.03947e-38	2.0312e-36
LGALS3	0.824241	3.90056e-38	2.56168e-36
ASRGL1	0.824197	3.96545e-38	2.56168e-36
PTGR1	0.824059	4.17804e-38	2.65477e-36
KCTD12	0.8239	4.43822e-38	2.7746e-36
GBP4	0.822322	8.03843e-38	4.9455e-36
ANXA1	0.822271	8.19277e-38	4.9455e-36
SPON1	0.822238	8.29353e-38	4.9455e-36
PDIA5	0.822035	8.9484e-38	5.25515e-36
S100A13	0.820849	1.39201e-37	8.0529e-36
PLAA	0.818894	2.86337e-37	1.63212e-35
THEM6	0.818803	2.96015e-37	1.66283e-35
FAP	0.817805	4.26174e-37	2.35979e-35
ALDOC	0.816985	5.74031e-37	3.13372e-35
PAICS	0.816605	6.58709e-37	3.54605e-35
BCAT1	0.816379	7.1466e-37	3.79455e-35
CMBL	0.816263	7.45237e-37	3.90343e-35
DDAH2	0.815968	8.28821e-37	4.28335e-35
DUT	0.815803	8.7979e-37	4.48693e-35
ABHD14B	0.815328	1.0433e-36	5.25171e-35
MX1	0.814873	1.22811e-36	6.10278e-35
ACSS1	0.814373	1.46802e-36	7.2026e-35
UCHL1	0.814083	1.62797e-36	7.88751e-35
TSTA3	0.813673	1.88344e-36	9.01263e-35
FOLR1	0.813466	2.02687e-36	9.57551e-35
ARHGAP4	0.813434	2.05048e-36	9.57551e-35
SQOR	0.812146	3.23179e-36	1.49124e-34
PREP	0.811257	4.41491e-36	2.0132e-34
DNMT1	0.810452	5.84877e-36	2.63603e-34
TPD52L1	0.810415	5.92315e-36	2.63886e-34
BLMH	0.810219	6.34115e-36	2.79299e-34
GMDS	0.809483	8.18831e-36	3.56606e-34
RHPN2	0.808652	1.09109e-35	4.69898e-34
SYK	0.80847	1.16189e-35	4.94886e-34
LAMA3	0.808224	1.26434e-35	5.32672e-34
MAOB	0.807713	1.50706e-35	6.28103e-34
GNPNAT1	0.807045	1.8937e-35	7.8085e-34
RGS10	0.805032	3.75098e-35	1.5304e-33
SELENBP1	0.80497	3.82985e-35	1.5463e-33
FKBP4	0.804808	4.04559e-35	1.61225e-33
ABHD11	0.804785	4.07638e-35	1.61225e-33
HINT2	0.803842	5.5969e-35	2.19127e-33
TBCB	0.803624	6.02021e-35	2.33343e-33
PFKM	0.802703	8.18878e-35	3.14255e-33
LYPLAL1	0.802214	9.63472e-35	3.66119e-33
MYO1B	0.801832	1.09349e-34	4.11492e-33
TACSTD2	0.801738	1.12819e-34	4.2047e-33
SFXN2	0.801422	1.25237e-34	4.62305e-33
PSMB9	0.801364	1.27663e-34	4.66813e-33
THSD4	0.801313	1.29823e-34	4.70276e-33
PODXL	0.801038	1.42193e-34	5.10315e-33
STK3	0.799586	2.29026e-34	8.1441e-33
MTHFD1	0.799358	2.46794e-34	8.69612e-33
RAB6B	0.799216	2.58464e-34	9.0253e-33
IFIH1	0.799086	2.69718e-34	9.33416e-33
VRK1	0.798407	3.36381e-34	1.15382e-32
NUDT4	0.798132	3.67885e-34	1.25081e-32
LBR	0.797279	4.84788e-34	1.63395e-32
KRT23	0.797124	5.09702e-34	1.70311e-32
FLNB	0.796075	7.14308e-34	2.36637e-32
CBR3	0.795614	8.27903e-34	2.71945e-32
KRT5	0.795505	8.57226e-34	2.79211e-32
CLGN	0.79507	9.85075e-34	3.18179e-32
WARS	0.794851	1.05622e-33	3.38338e-32
NAP1L4	0.794743	1.09309e-33	3.47279e-32
TFRC	0.794674	1.11733e-33	3.52096e-32
NDRG2	0.794635	1.13161e-33	3.5372e-32
TYMP	0.794526	1.17147e-33	3.6325e-32
MSH6	0.794493	1.1837e-33	3.64127e-32
NME3	0.794337	1.24385e-33	3.79621e-32
CASP10	0.794101	1.34054e-33	4.05931e-32
QPRT	0.792937	1.93734e-33	5.82102e-32
DEPTOR	0.792788	2.03029e-33	6.05338e-32
PYCARD	0.79257	2.17426e-33	6.43317e-32
FABP3	0.792113	2.51004e-33	7.3704e-32
NUCB2	0.7917	2.85743e-33	8.32737e-32
IFIT2	0.791369	3.16826e-33	9.16431e-32
CYP2S1	0.790637	3.98179e-33	1.14322e-31
OPTN	0.790404	4.28e-33	1.2198e-31
NSDHL	0.78994	4.94374e-33	1.39868e-31
BST2	0.789795	5.17117e-33	1.45242e-31
CRIP1	0.789708	5.31254e-33	1.48139e-31
TRIM29	0.789454	5.74689e-33	1.59107e-31
RAB34	0.789276	6.0715e-33	1.66902e-31
TALDO1	0.789153	6.30726e-33	1.72162e-31
HMGB3	0.788834	6.96004e-33	1.88651e-31
NUDT2	0.788557	7.57944e-33	2.04013e-31
IFI16	0.78797	9.07646e-33	2.42623e-31
APRT	0.787546	1.03372e-32	2.74432e-31
STAT3	0.787194	1.15116e-32	3.03531e-31
HERC5	0.786954	1.23847e-32	3.24344e-31
LRRC15	0.786548	1.40173e-32	3.64638e-31
S100A11	0.786461	1.43937e-32	3.71934e-31
LCP1	0.785329	2.0291e-32	5.20848e-31
BCAP31	0.784948	2.27662e-32	5.80537e-31
PSMB8	0.784553	2.56491e-32	6.49778e-31
PSME1	0.78439	2.69413e-32	6.78081e-31
ANXA11	0.784335	2.73861e-32	6.84829e-31
BDH2	0.784078	2.95912e-32	7.35227e-31
PTGS1	0.783131	3.93008e-32	9.70253e-31
NMNAT1	0.782325	4.99734e-32	1.22593e-30
HTATIP2	0.782282	5.06252e-32	1.23411e-30
HMGCL	0.782075	5.38367e-32	1.30419e-30
GSTZ1	0.781825	5.79929e-32	1.39615e-30
GARS	0.781788	5.86208e-32	1.40256e-30
GPC4	0.781672	6.06754e-32	1.44281e-30
PCK2	0.781215	6.94754e-32	1.64199e-30
CTPS1	0.781121	7.14415e-32	1.67823e-30
PUDP	0.780827	7.79237e-32	1.81947e-30
PDIA4	0.780609	8.30944e-32	1.92859e-30
SPR	0.780229	9.2966e-32	2.14486e-30
POF1B	0.780051	9.79585e-32	2.24667e-30
EZR	0.779314	1.216e-31	2.77248e-30
RAB25	0.778871	1.38461e-31	3.13845e-30
RRM2	0.778658	1.47348e-31	3.32048e-30
VAPA	0.778629	1.48602e-31	3.32938e-30
HKDC1	0.778516	1.53561e-31	3.4207e-30
AASDHPPT	0.77832	1.6259e-31	3.60113e-30
SLC27A3	0.778277	1.64666e-31	3.61735e-30
LAP3	0.778266	1.65189e-31	3.61735e-30
ASNS	0.778041	1.76372e-31	3.84054e-30
AAMDC	0.777816	1.88297e-31	4.05467e-30
BIN1	0.777816	1.88297e-31	4.05467e-30
ESYT1	0.777689	1.95376e-31	4.18384e-30
RBPMS	0.777272	2.20523e-31	4.6964e-30
PAFAH1B3	0.777094	2.32179e-31	4.91763e-30
CASP1	0.776572	2.70051e-31	5.68868e-30
PKP2	0.776514	2.74616e-31	5.75358e-30
TBCA	0.776383	2.85167e-31	5.94251e-30
HLA-DPB1	0.776231	2.9798e-31	6.17631e-30
PITPNA	0.776187	3.01744e-31	6.22105e-30
EPB41L2	0.775766	3.40618e-31	6.98537e-30
MARCKSL1	0.77557	3.60353e-31	7.3512e-30
PPL	0.775545	3.62992e-31	7.36627e-30
PGM2L1	0.775487	3.69096e-31	7.45112e-30
KPNA2	0.775277	3.92078e-31	7.87407e-30
LDHB	0.775229	3.97419e-31	7.94019e-30
SERPINB6	0.775204	4.00325e-31	7.95722e-30
LMCD1	0.775157	4.05776e-31	8.02443e-30
TJP2	0.774591	4.77158e-31	9.38815e-30
CKB	0.774493	4.90707e-31	9.60596e-30
IGF2BP2	0.774326	5.14665e-31	1.00243e-29
DHX29	0.773691	6.16769e-31	1.1953e-29
GRPEL1	0.773133	7.22898e-31	1.39401e-29
CUL4A	0.772929	7.65778e-31	1.46938e-29
PTBP2	0.772821	7.89767e-31	1.50795e-29
PIP4K2C	0.772694	8.18688e-31	1.54792e-29
TK1	0.772694	8.18688e-31	1.54792e-29
KRT17	0.772393	8.91493e-31	1.67739e-29
CCDC6	0.772059	9.79632e-31	1.83433e-29
PNP	0.772037	9.85669e-31	1.83676e-29
RNF213	0.77195	1.01018e-30	1.87343e-29
PPA1	0.771892	1.02686e-30	1.89528e-29
PFKP	0.771221	1.24041e-30	2.27859e-29
PITPNB	0.771163	1.26081e-30	2.30514e-29
HCLS1	0.771097	1.28415e-30	2.33679e-29
FHIT	0.770383	1.56904e-30	2.84186e-29
DPYSL3	0.769813	1.83974e-30	3.31667e-29
S100A4	0.769755	1.86978e-30	3.35521e-29
DDX39A	0.769577	1.96479e-30	3.50946e-29
GPI	0.769051	2.2746e-30	4.04419e-29
GSTM3	0.768406	2.72104e-30	4.81587e-29
CAD	0.76738	3.61306e-30	6.36555e-29
TSPYL5	0.766983	4.02948e-30	7.0671e-29
NCKAP1L	0.766795	4.24402e-30	7.40983e-29
SORD	0.766403	4.72606e-30	8.21444e-29
GOT1	0.766308	4.85139e-30	8.39464e-29
DDAH1	0.76583	5.52951e-30	9.5255e-29
YWHAZ	0.76505	6.84166e-30	1.17337e-28
PSMB10	0.764549	7.84023e-30	1.33871e-28
ETHE1	0.764459	8.03585e-30	1.36609e-28
LGALS1	0.764139	8.76331e-30	1.48326e-28
NDRG1	0.764027	9.03466e-30	1.52254e-28
RASAL1	0.76378	9.65912e-30	1.6185e-28
PTPRC	0.763769	9.68763e-30	1.6185e-28
HSPB1	0.763657	9.98705e-30	1.66137e-28
AIFM1	0.763432	1.06134e-29	1.75802e-28
ITPR2	0.762597	1.32923e-29	2.19238e-28
PBK	0.762358	1.41767e-29	2.32834e-28
CLIC5	0.761698	1.69257e-29	2.7681e-28
ERP29	0.761676	1.70247e-29	2.77259e-28
ITM2C	0.761633	1.72244e-29	2.79338e-28
ARL3	0.761306	1.87976e-29	3.03582e-28
ANPEP	0.761045	2.01533e-29	3.24125e-28
OXR1	0.76095	2.06712e-29	3.31081e-28
SULF1	0.760726	2.195e-29	3.50116e-28
RANBP1	0.760682	2.22063e-29	3.52753e-28
GSTK1	0.760617	2.25963e-29	3.57483e-28
MMS19	0.760584	2.27938e-29	3.59142e-28
PRKCA	0.760497	2.33289e-29	3.66084e-28
ANXA4	0.760457	2.35782e-29	3.68504e-28
IGF2BP3	0.76041	2.38762e-29	3.71664e-28
ARHGDIB	0.760152	2.55704e-29	3.96443e-28
ACADVL	0.76004	2.63465e-29	4.06849e-28
ACAA1	0.759829	2.78614e-29	4.28534e-28
SPARC	0.759213	3.28111e-29	5.02672e-28
AFDN	0.759126	3.35761e-29	5.12366e-28
TXNL1	0.758998	3.47335e-29	5.27949e-28
PYCR3	0.758549	3.91051e-29	5.90902e-28
LSP1	0.758542	3.918e-29	5.90902e-28
UBE2L3	0.75844	4.02442e-29	6.04599e-28
TXN	0.758179	4.31127e-29	6.45192e-28
MSLN	0.757896	4.64468e-29	6.92415e-28
RNASET2	0.75778	4.78867e-29	7.11145e-28
MX2	0.757584	5.04166e-29	7.45857e-28
YAP1	0.757522	5.12398e-29	7.5301e-28
KIF4A	0.757519	5.12886e-29	7.5301e-28
PFAS	0.757399	5.29261e-29	7.74119e-28
DGAT1	0.757361	5.34481e-29	7.78815e-28
IDO1	0.757236	5.52419e-29	8.01938e-28
RPS6KA1	0.757149	5.65174e-29	8.17393e-28
ADK	0.756945	5.9607e-29	8.58872e-28
FN1	0.756521	6.66066e-29	9.56175e-28
HADH	0.755977	7.67705e-29	1.09802e-27
GLRX	0.755745	8.15569e-29	1.16219e-27
NANS	0.755607	8.45361e-29	1.20023e-27
CNDP2	0.75536	9.01363e-29	1.27507e-27
GAA	0.753974	1.29056e-28	1.81899e-27
TRIM2	0.753931	1.30515e-28	1.83288e-27
IKBIP	0.753826	1.34106e-28	1.87652e-27
SCRN1	0.75372	1.37794e-28	1.92119e-27
PYGL	0.753564	1.43447e-28	1.99284e-27
TRIM21	0.752226	2.023e-28	2.8004e-27
CUTA	0.751366	2.51992e-28	3.47588e-27
DDX58	0.751134	2.6735e-28	3.67464e-27
SERPINB1	0.750989	2.77412e-28	3.79946e-27
PYGB	0.750833	2.88642e-28	3.93935e-27
KIF11	0.75076	2.94016e-28	3.99862e-27
RAD23B	0.750716	2.97288e-28	4.02898e-27
ISYNA1	0.750296	3.30813e-28	4.4677e-27
IGFBP2	0.750125	3.45428e-28	4.64889e-27
HIST1H1A	0.74973	3.81806e-28	5.1207e-27
RCN2	0.749479	4.06751e-28	5.43644e-27
CSTB	0.749352	4.20008e-28	5.59434e-27
PRC1	0.748877	4.735e-28	6.28522e-27
HMGCS1	0.748572	5.1126e-28	6.76329e-27
MARC2	0.748409	5.32688e-28	7.02279e-27
MTAP	0.748137	5.70377e-28	7.49417e-27
CD74	0.748101	5.75595e-28	7.53719e-27
ERGIC1	0.748072	5.79804e-28	7.56674e-27
HSPH1	0.747451	6.77343e-28	8.81e-27
UFL1	0.747264	7.09954e-28	9.20329e-27
EPHX1	0.747107	7.3831e-28	9.53896e-27
FBP1	0.746889	7.79557e-28	1.00384e-26
ITPA	0.74673	8.11233e-28	1.04117e-26
PARP9	0.746668	8.23807e-28	1.05382e-26
TGM1	0.74636	8.89602e-28	1.13424e-26
NUDT9	0.745656	1.05969e-27	1.34667e-26
ACY1	0.745297	1.1584e-27	1.4673e-26
ZNF512	0.745166	1.19648e-27	1.51061e-26
CYB5R2	0.744966	1.25705e-27	1.58193e-26
CHMP2A	0.74493	1.26838e-27	1.59102e-26
AGPAT3	0.744694	1.34452e-27	1.68108e-26
DOCK1	0.744549	1.39358e-27	1.73126e-26
FSTL1	0.744549	1.39358e-27	1.73126e-26
GCN1	0.744182	1.52585e-27	1.88951e-26
GLIPR2	0.743962	1.61089e-27	1.98847e-26
ADPRHL2	0.743824	1.66649e-27	2.05058e-26
FUK	0.743566	1.77547e-27	2.17776e-26
MYO6	0.743436	1.83337e-27	2.24168e-26
QDPR	0.742957	2.06195e-27	2.51324e-26
ZHX2	0.74255	2.27764e-27	2.76744e-26
GCDH	0.742474	2.32048e-27	2.81068e-26
PLGRKT	0.742431	2.34531e-27	2.82812e-26
IFIT5	0.742423	2.34947e-27	2.82812e-26
ILVBL	0.742402	2.36201e-27	2.83441e-26
VAPB	0.74238	2.37461e-27	2.84074e-26
ITGB4	0.742184	2.49103e-27	2.97084e-26
CASP6	0.741926	2.65266e-27	3.1539e-26
GLOD4	0.74144	2.98621e-27	3.53962e-26
ACTN4	0.741306	3.08535e-27	3.64598e-26
KLK6	0.741186	3.17648e-27	3.74226e-26
CRYZ	0.740394	3.84954e-27	4.52146e-26
ECI2	0.740185	4.04959e-27	4.73608e-26
TPX2	0.740178	4.05671e-27	4.73608e-26
DHRS1	0.73938	4.91915e-27	5.72571e-26
CLIC4	0.739285	5.03226e-27	5.83984e-26
APEH	0.739245	5.08089e-27	5.87866e-26
SWAP70	0.738966	5.43438e-27	6.26894e-26
DDX55	0.738919	5.49639e-27	6.32167e-26
SH2D4A	0.738661	5.84754e-27	6.70564e-26
SORL1	0.738648	5.86702e-27	6.707e-26
NTPCR	0.738636	5.88333e-27	6.707e-26
BASP1	0.738611	5.91934e-27	6.72825e-26
ECI1	0.738288	6.39638e-27	7.24923e-26
SMC2	0.738266	6.42987e-27	7.26594e-26
OCIAD2	0.738182	6.55982e-27	7.39124e-26
IDE	0.737693	7.3762e-27	8.287e-26
S100A14	0.737022	8.65876e-27	9.69981e-26
RRM2B	0.736953	8.80225e-27	9.83214e-26
FAM50A	0.73692	8.87104e-27	9.8805e-26
ACO1	0.736706	9.3352e-27	1.03677e-25
TIGAR	0.736343	1.01769e-26	1.12702e-25
DHCR7	0.73606	1.08847e-26	1.20197e-25
PRKCD	0.735977	1.11025e-26	1.22253e-25
ANKS1A	0.735509	1.24054e-26	1.36214e-25
PFN2	0.735349	1.28833e-26	1.41061e-25
COTL1	0.734934	1.42108e-26	1.55158e-25
S100A2	0.734914	1.42802e-26	1.55477e-25
KRT18	0.734816	1.46144e-26	1.5867e-25
PLCD1	0.734765	1.47907e-26	1.60136e-25
MSH3	0.734551	1.55569e-26	1.67962e-25
H2AFY2	0.734468	1.5866e-26	1.70824e-25
MICAL1	0.734442	1.59612e-26	1.71373e-25
CHI3L1	0.734399	1.61259e-26	1.72662e-25
AIF1	0.733695	1.90303e-26	2.03199e-25
SMPDL3B	0.73355	1.969e-26	2.09666e-25
SLC44A2	0.73281	2.34197e-26	2.48698e-25
SMARCA2	0.732734	2.38408e-26	2.52478e-25
MBOAT7	0.732512	2.51068e-26	2.65161e-25
TMED1	0.732422	2.56445e-26	2.70104e-25
PPIF	0.732233	2.67993e-26	2.81502e-25
ALDH3A2	0.73187	2.91653e-26	3.05526e-25
ACSL1	0.731652	3.06819e-26	3.20547e-25
TRIP10	0.731272	3.35243e-26	3.49301e-25
BDH1	0.731238	3.37886e-26	3.51112e-25
TJP1	0.730996	3.57412e-26	3.70408e-25
FUT8	0.730539	3.97373e-26	4.10724e-25
PKP3	0.730379	4.12334e-26	4.25055e-25
HIBADH	0.73024	4.25813e-26	4.37785e-25
SPTLC2	0.730074	4.42448e-26	4.53684e-25
SUGT1	0.730002	4.49929e-26	4.60139e-25
RAP1GDS1	0.729944	4.55934e-26	4.65053e-25
CDH11	0.729603	4.93351e-26	5.01897e-25
PEA15	0.729186	5.43138e-26	5.511e-25
LCN2	0.729015	5.64875e-26	5.7166e-25
VPS37B	0.728725	6.03853e-26	6.09514e-25
RHEB	0.728485	6.37985e-26	6.42294e-25
SLC12A2	0.728221	6.77943e-26	6.80753e-25
NFIB	0.728152	6.88739e-26	6.89806e-25
GPX7	0.728054	7.04371e-26	7.03645e-25
ITGB2	0.727873	7.34133e-26	7.31491e-25
SPINT2	0.7278	7.46538e-26	7.41944e-25
RAC2	0.72768	7.67266e-26	7.60594e-25
RBM26	0.727495	8.00414e-26	7.9143e-25
PLPBP	0.72719	8.58098e-26	8.46307e-25
CD200	0.727052	8.85514e-26	8.7113e-25
NT5E	0.727034	8.89184e-26	8.72526e-25
REXO2	0.7269	9.16815e-26	8.97368e-25
PDXK	0.726777	9.42947e-26	9.2062e-25
BZW2	0.726425	1.02158e-25	9.94885e-25
EFHD2	0.726057	1.11058e-25	1.07884e-24
P4HB	0.725913	1.14747e-25	1.11189e-24
ITGA6	0.72579	1.18003e-25	1.14059e-24
FCGBP	0.725659	1.21549e-25	1.17195e-24
BAG5	0.725601	1.23159e-25	1.18452e-24
AARS	0.725398	1.28958e-25	1.23519e-24
C11orf54	0.725395	1.29064e-25	1.23519e-24
MT1E	0.725202	1.34804e-25	1.28695e-24
LMAN2L	0.724995	1.41257e-25	1.34524e-24
CHORDC1	0.724683	1.51569e-25	1.43991e-24
ACSL4	0.724517	1.57384e-25	1.4915e-24
TPD52	0.724502	1.579e-25	1.49274e-24
ABHD16A	0.724335	1.63954e-25	1.54619e-24
BID	0.723777	1.85922e-25	1.74911e-24
NUDC	0.723748	1.87139e-25	1.7563e-24
VAV2	0.723272	2.08213e-25	1.94935e-24
METTL7A	0.722888	2.26952e-25	2.11968e-24
ALDH9A1	0.722703	2.36549e-25	2.204e-24
GSTM1	0.721836	2.87086e-25	2.66422e-24
B2M	0.721832	2.87318e-25	2.66422e-24
CASP7	0.721045	3.42323e-25	3.16669e-24
PKM	0.720885	3.54674e-25	3.27314e-24
CORO1A	0.720874	3.55532e-25	3.27326e-24
HLA-DRA	0.720635	3.74928e-25	3.44365e-24
ALDH4A1	0.719898	4.41318e-25	4.04385e-24
CTSH	0.719862	4.4487e-25	4.06679e-24
CBR1	0.719289	5.04867e-25	4.60439e-24
ARL6IP5	0.718832	5.58335e-25	5.08006e-24
BAG2	0.718701	5.74605e-25	5.21585e-24
PEG10	0.718458	6.06133e-25	5.48918e-24
ANXA2	0.718226	6.3783e-25	5.76277e-24
CASP4	0.718005	6.6955e-25	6.03529e-24
VCAM1	0.717863	6.90636e-25	6.21091e-24
LRBA	0.717642	7.24927e-25	6.50421e-24
DOCK9	0.717207	7.97328e-25	7.13728e-24
SLC34A2	0.717116	8.1328e-25	7.2633e-24
PML	0.717065	8.2235e-25	7.32742e-24
ABCC4	0.717022	8.30202e-25	7.38042e-24
RCN1	0.716855	8.60991e-25	7.63662e-24
PGM1	0.716477	9.34785e-25	8.27221e-24
RCN3	0.716376	9.5569e-25	8.43793e-24
AUH	0.716006	1.03579e-24	9.12437e-24
SERPINB9	0.715886	1.06309e-24	9.34359e-24
CRYBG1	0.715864	1.06812e-24	9.36663e-24
CHEK2	0.715676	1.11278e-24	9.73621e-24
PMM2	0.715603	1.13044e-24	9.86844e-24
LDAH	0.715578	1.13669e-24	9.89402e-24
GGCT	0.71557	1.13848e-24	9.89402e-24
MTDH	0.715556	1.14207e-24	9.90301e-24
HAGH	0.715393	1.18322e-24	1.02369e-23
DENND2D	0.71491	1.31353e-24	1.13391e-23
FERMT3	0.714544	1.42179e-24	1.22463e-23
HSPA9	0.714533	1.42513e-24	1.22479e-23
ATIC	0.714504	1.43409e-24	1.22977e-23
SLC9A3R1	0.714072	1.57408e-24	1.34683e-23
SLC25A4	0.71388	1.64066e-24	1.4007e-23
IL18	0.713796	1.6704e-24	1.42296e-23
CALB2	0.713709	1.702e-24	1.4467e-23
BPHL	0.713662	1.71936e-24	1.45826e-23
WDR1	0.713648	1.72474e-24	1.45963e-23
ACOT7	0.713561	1.75734e-24	1.48398e-23
LRIG1	0.713419	1.81162e-24	1.52649e-23
ARFIP1	0.7132	1.89883e-24	1.5965e-23
PUS1	0.713024	1.97219e-24	1.65459e-23
P3H1	0.712991	1.98606e-24	1.65904e-23
RBP1	0.712991	1.98606e-24	1.65904e-23
SLPI	0.71285	2.04725e-24	1.70648e-23
SLC2A1	0.712824	2.05843e-24	1.70845e-23
TRMT1	0.712824	2.05843e-24	1.70845e-23
HLTF	0.712777	2.07934e-24	1.72113e-23
CYB5R1	0.71277	2.08258e-24	1.72113e-23
ACAA2	0.7124	2.25435e-24	1.85912e-23
PRPS2	0.712345	2.28075e-24	1.8769e-23
SRSF9	0.712309	2.29852e-24	1.88752e-23
PDCD6	0.712208	2.34901e-24	1.92489e-23
PLOD2	0.712099	2.4043e-24	1.96605e-23
CHL1	0.71179	2.56799e-24	2.09548e-23
ANK3	0.711431	2.77244e-24	2.25756e-23
CBS	0.711243	2.88613e-24	2.34521e-23
GALNT2	0.710883	3.11535e-24	2.52617e-23
CDC42EP4	0.710817	3.15969e-24	2.55678e-23
MKI67	0.710735	3.21542e-24	2.59645e-23
WDHD1	0.710683	3.25112e-24	2.61982e-23
MYOF	0.710669	3.26035e-24	2.62181e-23
STOML2	0.710615	3.29825e-24	2.6468e-23
PPP1R2	0.710169	3.6258e-24	2.90364e-23
FAM84B	0.7101	3.67916e-24	2.9403e-23
CLMN	0.709963	3.78769e-24	3.0208e-23
ANP32E	0.709878	3.85574e-24	3.06875e-23
CPNE2	0.709791	3.92746e-24	3.11943e-23
SEC14L2	0.70969	4.01279e-24	3.18069e-23
HPF1	0.709621	4.07173e-24	3.22082e-23
IL1RAP	0.709258	4.39618e-24	3.47039e-23
EIF1AX	0.709211	4.44018e-24	3.49799e-23
POR	0.709157	4.49148e-24	3.53123e-23
WLS	0.709131	4.51562e-24	3.54302e-23
CTSB	0.709117	4.52947e-24	3.54671e-23
PTGIS	0.708558	5.09558e-24	3.98195e-23
NCAPH	0.708025	5.70037e-24	4.4456e-23
GCSH	0.707963	5.77469e-24	4.49452e-23
MAOA	0.707934	5.81e-24	4.51294e-23
EIF2AK2	0.707894	5.85889e-24	4.54181e-23
PHYHD1	0.707738	6.05389e-24	4.68361e-23
SVIL	0.70751	6.35114e-24	4.90379e-23
RPS6KA3	0.707368	6.54226e-24	5.04131e-23
POGLUT1	0.707132	6.8734e-24	5.28597e-23
PBDC1	0.706323	8.13915e-24	6.247e-23
MAP3K20	0.706233	8.29456e-24	6.3537e-23
TPBG	0.706033	8.64675e-24	6.61042e-23
LSS	0.706011	8.68605e-24	6.62739e-23
DYNC1LI1	0.705968	8.764e-24	6.67372e-23
ECH1	0.705863	8.9593e-24	6.80087e-23
SEPT6	0.705859	8.96606e-24	6.80087e-23
FAM129A	0.705754	9.16455e-24	6.93785e-23
KRT7	0.705688	9.28991e-24	7.01904e-23
MUC1	0.705572	9.51693e-24	7.17658e-23
ANP32B	0.705489	9.68345e-24	7.28797e-23
ITGA3	0.705395	9.87513e-24	7.41783e-23
FAM107B	0.705326	1.00175e-23	7.51025e-23
EML2	0.705213	1.02542e-23	7.67287e-23
SNTB1	0.705115	1.04649e-23	7.81538e-23
CNP	0.704974	1.07766e-23	8.02332e-23
RPRD1B	0.70497	1.07847e-23	8.02332e-23
EML4	0.704712	1.13762e-23	8.44713e-23
SNX2	0.70435	1.22634e-23	9.08855e-23
PLEC	0.704067	1.30023e-23	9.6177e-23
DLAT	0.70403	1.31001e-23	9.6716e-23
DHRS7B	0.703951	1.33178e-23	9.81367e-23
GTF2E2	0.703911	1.3428e-23	9.8761e-23
COMP	0.703758	1.38571e-23	1.01723e-22
OSGEP	0.703599	1.43209e-23	1.0493e-22
HSD17B4	0.703537	1.45042e-23	1.06072e-22
NAT10	0.703417	1.48666e-23	1.08517e-22
MAGED2	0.703229	1.54556e-23	1.12605e-22
TARS	0.703192	1.55715e-23	1.13236e-22
TUBB2A	0.703047	1.60435e-23	1.16451e-22
MIF	0.702993	1.62241e-23	1.17541e-22
DIABLO	0.702797	1.68909e-23	1.22144e-22
ANKRD13A	0.702779	1.6954e-23	1.22236e-22
GPX4	0.702775	1.69667e-23	1.22236e-22
STIM1	0.702739	1.70936e-23	1.22922e-22
IKBKB	0.702579	1.76634e-23	1.26784e-22
CD2AP	0.702529	1.78485e-23	1.27876e-22
IPO5	0.702496	1.79686e-23	1.28499e-22
CARMIL1	0.702438	1.81839e-23	1.29799e-22
MGST1	0.702376	1.84155e-23	1.3121e-22
WRNIP1	0.702288	1.87519e-23	1.33362e-22
TOMM34	0.701934	2.01643e-23	1.43144e-22
TTC37	0.701915	2.02393e-23	1.43414e-22
PIN1	0.701712	2.10987e-23	1.49231e-22
ARFGAP3	0.701368	2.2639e-23	1.59834e-22
MMP2	0.701186	2.34935e-23	1.65565e-22
HMGA2	0.701121	2.38087e-23	1.67482e-22
SRSF4	0.700464	2.72183e-23	1.91119e-22
ACADS	0.700374	2.77253e-23	1.94328e-22
S100A10	0.700283	2.82416e-23	1.97379e-22
PC	0.700279	2.82624e-23	1.97379e-22
PRNP	0.70016	2.89589e-23	2.01879e-22
SCARB2	0.699946	3.02461e-23	2.10474e-22
ENO2	0.699899	3.05333e-23	2.12092e-22
SYAP1	0.699873	3.06951e-23	2.12834e-22
UBE2L6	0.699623	3.22947e-23	2.23526e-22
UCHL3	0.699561	3.27012e-23	2.25936e-22
GYG1	0.699503	3.30883e-23	2.28204e-22
ATG7	0.699293	3.45297e-23	2.37722e-22
GGH	0.699202	3.51698e-23	2.41699e-22
DCXR	0.698944	3.70518e-23	2.54182e-22
GRB7	0.698777	3.83234e-23	2.6244e-22
SFRP4	0.698578	3.98999e-23	2.72755e-22
TMEM263	0.698045	4.44321e-23	3.03202e-22
SUSD2	0.697776	4.69006e-23	3.19485e-22
GALNT3	0.697675	4.78693e-23	3.25511e-22
TES	0.69766	4.80093e-23	3.25891e-22
CKAP4	0.697494	4.96418e-23	3.36384e-22
CASP3	0.697366	5.09316e-23	3.44521e-22
LIMA1	0.697188	5.27832e-23	3.56425e-22
SOD2	0.697127	5.34409e-23	3.60238e-22
FKBP5	0.696858	5.63985e-23	3.79515e-22
TWF1	0.696764	5.74753e-23	3.85703e-22
PRTFDC1	0.69676	5.75171e-23	3.85703e-22
RMDN3	0.69667	5.85722e-23	3.921e-22
CGN	0.696321	6.28027e-23	4.19695e-22
VDAC3	0.696223	6.40455e-23	4.27264e-22
TSN	0.6961	6.56448e-23	4.37181e-22
CAP2	0.695995	6.70399e-23	4.45706e-22
PARS2	0.69597	6.73809e-23	4.47206e-22
HNRNPF	0.695835	6.9212e-23	4.58574e-22
FNTA	0.69574	7.05445e-23	4.66605e-22
SCCPDH	0.695705	7.10404e-23	4.69085e-22
CDCP1	0.695658	7.17122e-23	4.72715e-22
FKBP3	0.695599	7.25476e-23	4.7741e-22
EPB41L5	0.695298	7.70365e-23	5.06091e-22
AK4	0.695128	7.96979e-23	5.22689e-22
MDK	0.695048	8.09744e-23	5.30164e-22
PTGR2	0.695019	8.14436e-23	5.32336e-22
CDK5	0.694602	8.84889e-23	5.77412e-22
RDH11	0.693731	1.05169e-22	6.85101e-22
RDX	0.693662	1.06614e-22	6.93349e-22
ITGAX	0.693633	1.07228e-22	6.96175e-22
KRT80	0.693604	1.07846e-22	6.99014e-22
SHMT2	0.693492	1.10272e-22	7.13548e-22
SCFD1	0.693183	1.17203e-22	7.57132e-22
CYB5R3	0.692962	1.22438e-22	7.89634e-22
NDUFAF2	0.692831	1.25634e-22	8.08901e-22
CRK	0.692672	1.29652e-22	8.33385e-22
MAP2K3	0.692356	1.3797e-22	8.85382e-22
PTPRK	0.69216	1.43393e-22	9.18664e-22
THYN1	0.692015	1.47544e-22	9.437e-22
ATP6V1B2	0.691845	1.52573e-22	9.74254e-22
IVD	0.691823	1.53227e-22	9.7682e-22
PDIA6	0.691652	1.58445e-22	1.00843e-21
SHMT1	0.691548	1.61731e-22	1.02765e-21
TPPP3	0.691518	1.62674e-22	1.031e-21
GLO1	0.691515	1.6279e-22	1.031e-21
MLEC	0.691384	1.67014e-22	1.05603e-21
TSFM	0.691199	1.73183e-22	1.09326e-21
NNT	0.690927	1.82663e-22	1.15122e-21
MMP14	0.690869	1.8475e-22	1.16142e-21
PPIB	0.690865	1.84881e-22	1.16142e-21
LY75	0.690706	1.90745e-22	1.19633e-21
CRIP2	0.690481	1.99319e-22	1.24808e-21
NAB2	0.690401	2.02452e-22	1.26565e-21
MAP7	0.69035	2.0447e-22	1.27596e-21
LAD1	0.690343	2.0476e-22	1.27596e-21
USP14	0.69014	2.13043e-22	1.32545e-21
ITGB5	0.690089	2.15165e-22	1.3365e-21
UBR7	0.690067	2.1608e-22	1.34004e-21
GMFG	0.690034	2.17461e-22	1.34645e-21
PPIC	0.68985	2.25421e-22	1.39351e-21
GPX1	0.689781	2.28497e-22	1.41028e-21
ALDH7A1	0.689019	2.65001e-22	1.63298e-21
NCK1	0.688707	2.81546e-22	1.73218e-21
VCAN	0.688623	2.8614e-22	1.75765e-21
COL11A1	0.688279	3.05904e-22	1.87608e-21
PDCD5	0.687822	3.34192e-22	2.04633e-21
ARFGEF1	0.687695	3.42494e-22	2.09386e-21
CDC37	0.6876	3.4883e-22	2.12924e-21
EIF3J	0.687256	3.72781e-22	2.27185e-21
CTHRC1	0.686827	4.04837e-22	2.46334e-21
PON2	0.686788	4.07959e-22	2.47845e-21
PDLIM3	0.686642	4.19513e-22	2.54465e-21
MYEF2	0.686505	4.30785e-22	2.60894e-21
TTC1	0.686443	4.35923e-22	2.63594e-21
SCRN2	0.686381	4.41122e-22	2.66093e-21
DNM2	0.686378	4.41429e-22	2.66093e-21
THNSL1	0.686247	4.52647e-22	2.72431e-21
AKAP8	0.686102	4.65438e-22	2.79696e-21
GPHN	0.685841	4.89359e-22	2.93616e-21
GLRX5	0.68575	4.97944e-22	2.98304e-21
XPO7	0.685496	5.22772e-22	3.12695e-21
SLC25A10	0.685083	5.65824e-22	3.37925e-21
RTCA	0.685032	5.71345e-22	3.40697e-21
FAM49B	0.684912	5.84567e-22	3.48047e-21
LZTFL1	0.68485	5.91496e-22	3.51631e-21
DFFB	0.6848	5.97261e-22	3.54515e-21
ABCF3	0.684502	6.32154e-22	3.74653e-21
H6PD	0.684332	6.53045e-22	3.86443e-21
GIMAP1	0.68431	6.55761e-22	3.87459e-21
SUPT16H	0.684041	6.9017e-22	4.07169e-21
KRT8	0.683991	6.96876e-22	4.105e-21
SNAP29	0.68398	6.98321e-22	4.10727e-21
THEMIS2	0.683896	7.09499e-22	4.16669e-21
ITGB8	0.683795	7.23344e-22	4.24158e-21
PCCA	0.683689	7.37962e-22	4.32076e-21
ST14	0.683561	7.56161e-22	4.42064e-21
AKAP12	0.683403	7.79266e-22	4.54885e-21
CAMK2D	0.683225	8.06014e-22	4.69791e-21
G3BP2	0.683113	8.23398e-22	4.79203e-21
ACLY	0.683058	8.31941e-22	4.83057e-21
SLC25A19	0.683055	8.32513e-22	4.83057e-21
SH3BGRL2	0.682891	8.58683e-22	4.97497e-21
AGL	0.682714	8.88096e-22	5.1377e-21
LPXN	0.6825	9.24821e-22	5.34219e-21
SH3BGRL	0.682064	1.00416e-21	5.79187e-21
APP	0.681984	1.01942e-21	5.8711e-21
THBS2	0.681861	1.04343e-21	6.00052e-21
TRPS1	0.681752	1.06509e-21	6.11596e-21
ITGA11	0.68156	1.10442e-21	6.33243e-21
CD81	0.68115	1.19308e-21	6.83071e-21
RAB23	0.68099	1.22946e-21	7.0286e-21
UBA7	0.680903	1.24976e-21	7.13412e-21
STON2	0.680824	1.26865e-21	7.23133e-21
DHPS	0.680809	1.27212e-21	7.24043e-21
MACF1	0.680775	1.28024e-21	7.27596e-21
CD44	0.680657	1.30907e-21	7.42892e-21
IGF1R	0.680366	1.38238e-21	7.83347e-21
RIC8A	0.680341	1.38898e-21	7.85939e-21
HIBCH	0.680258	1.41089e-21	7.97174e-21
RBBP9	0.680207	1.42439e-21	8.03632e-21
MAN1A1	0.68008	1.45871e-21	8.21795e-21
TP53BP1	0.680004	1.47968e-21	8.32401e-21
DNAJB1	0.679499	1.62615e-21	9.13473e-21
SUN1	0.679409	1.65396e-21	9.2775e-21
KARS	0.679343	1.67427e-21	9.37785e-21
KPNA6	0.679303	1.6868e-21	9.43441e-21
IFI35	0.679216	1.71446e-21	9.57531e-21
DOCK2	0.679126	1.74375e-21	9.72486e-21
GRHPR	0.679039	1.77212e-21	9.86888e-21
MGST3	0.67889	1.82221e-21	1.01332e-20
PLS3	0.678846	1.83706e-21	1.02012e-20
HDHD3	0.67881	1.84953e-21	1.02558e-20
HLA-DMB	0.67836	2.01124e-21	1.11365e-20
DHX36	0.678288	2.03858e-21	1.1271e-20
GALM	0.67828	2.04134e-21	1.1271e-20
GSS	0.67811	2.10713e-21	1.16177e-20
ACTR1A	0.678008	2.1473e-21	1.18224e-20
CPVL	0.677987	2.15601e-21	1.18535e-20
STAU2	0.677947	2.17206e-21	1.19248e-20
HINT1	0.677892	2.19413e-21	1.20289e-20
FAM213A	0.677642	2.29855e-21	1.25566e-20
ARHGDIA	0.677638	2.30009e-21	1.25566e-20
GSDME	0.677638	2.30009e-21	1.25566e-20
HMOX2	0.677569	2.32971e-21	1.27004e-20
UFSP2	0.677323	2.43879e-21	1.32763e-20
DGKA	0.677243	2.47514e-21	1.34553e-20
NLRX1	0.67713	2.52726e-21	1.37194e-20
SYNE2	0.677054	2.56317e-21	1.38949e-20
HSPD1	0.676815	2.67933e-21	1.45043e-20
RALA	0.676379	2.90388e-21	1.5698e-20
TAGLN	0.676314	2.93911e-21	1.58663e-20
KDSR	0.676147	3.03107e-21	1.63399e-20
DIAPH2	0.676002	3.11331e-21	1.676e-20
MATN2	0.675991	3.11956e-21	1.67704e-20
STAT5A	0.67577	3.24946e-21	1.74445e-20
OCIAD1	0.675631	3.33377e-21	1.78724e-20
GALNT7	0.675454	3.44392e-21	1.84373e-20
CRMP1	0.675306	3.53947e-21	1.89227e-20
FAM172A	0.675193	3.61343e-21	1.92915e-20
CARS	0.674994	3.74839e-21	1.99704e-20
ALDH5A1	0.67499	3.75089e-21	1.99704e-20
USP10	0.674932	3.7911e-21	2.01568e-20
SEC23A	0.674921	3.79868e-21	2.01694e-20
LRPAP1	0.674888	3.82153e-21	2.0263e-20
ITGA5	0.674827	3.86505e-21	2.04657e-20
MGMT	0.674812	3.87536e-21	2.04923e-20
RRM1	0.674609	4.02256e-21	2.12417e-20
CSE1L	0.674573	4.04941e-21	2.13545e-20
RAB6A	0.674493	4.10911e-21	2.16398e-20
PRDX2	0.674221	4.31919e-21	2.27153e-20
GART	0.674127	4.39444e-21	2.30797e-20
ZC2HC1A	0.673859	4.61519e-21	2.42063e-20
GPD1L	0.673775	4.68667e-21	2.4548e-20
PRKRA	0.673633	4.80945e-21	2.51571e-20
FKBP7	0.673434	4.98797e-21	2.60558e-20
PAXX	0.673325	5.08806e-21	2.65428e-20
ANXA7	0.67318	5.22458e-21	2.72184e-20
GLRX3	0.672944	5.4541e-21	2.83759e-20
STXBP1	0.672911	5.48664e-21	2.8507e-20
CCDC25	0.672828	5.57069e-21	2.89049e-20
DECR1	0.67277	5.62989e-21	2.91731e-20
MAPRE1	0.672687	5.71545e-21	2.95769e-20
PLEKHF2	0.672679	5.72364e-21	2.95798e-20
HNRNPH2	0.672444	5.97392e-21	3.08321e-20
PAK2	0.672425	5.99433e-21	3.08963e-20
HNRNPA0	0.672378	6.04596e-21	3.1121e-20
RPRD1A	0.67228	6.15459e-21	3.16382e-20
RUFY1	0.672124	6.33155e-21	3.25047e-20
VAV1	0.67199	6.48779e-21	3.32628e-20
FDFT1	0.671819	6.69171e-21	3.4263e-20
SEC23IP	0.671711	6.82514e-21	3.49e-20
RCSD1	0.671484	7.11074e-21	3.63126e-20
DUSP3	0.671293	7.36115e-21	3.75419e-20
RPA2	0.67125	7.4194e-21	3.77644e-20
PGD	0.671246	7.42428e-21	3.77644e-20
FN3KRP	0.671091	7.63603e-21	3.87906e-20
CAPG	0.671021	7.73269e-21	3.92303e-20
ELMO1	0.670738	8.13856e-21	4.12354e-20
NPM1	0.670521	8.46487e-21	4.28327e-20
MAP2	0.670397	8.65543e-21	4.37398e-20
MEST	0.670107	9.12051e-21	4.60301e-20
TKT	0.669966	9.35602e-21	4.71573e-20
CEP41	0.669904	9.46053e-21	4.76221e-20
CAMK1D	0.66982	9.60375e-21	4.82803e-20
HEATR6	0.66971	9.79587e-21	4.91824e-20
POLR2H	0.669672	9.86432e-21	4.9462e-20
GEMIN5	0.669414	1.0332e-20	5.17402e-20
MACROD1	0.669175	1.07862e-20	5.39449e-20
SORT1	0.669153	1.08284e-20	5.40864e-20
SMS	0.669001	1.11287e-20	5.55147e-20
DNAJA1	0.668932	1.12672e-20	5.61334e-20
RHOG	0.668689	1.17692e-20	5.85591e-20
APOBEC3C	0.668587	1.19854e-20	5.95584e-20
CYB5A	0.667861	1.3647e-20	6.7728e-20
XPNPEP1	0.667814	1.37624e-20	6.82138e-20
ITPR3	0.66776	1.38969e-20	6.87921e-20
PHKB	0.666737	1.66769e-20	8.24486e-20
PRSS8	0.666512	1.73556e-20	8.56947e-20
TMEM43	0.666443	1.75714e-20	8.65955e-20
ITGA2	0.666439	1.75827e-20	8.65955e-20
ATP2B4	0.666262	1.81468e-20	8.92602e-20
SLC25A13	0.666229	1.82523e-20	8.96654e-20
PPIL1	0.665859	1.94909e-20	9.56288e-20
CMPK1	0.665583	2.04669e-20	1.0029e-19
CLPP	0.665565	2.05327e-20	1.00486e-19
BCCIP	0.665547	2.05988e-20	1.00682e-19
ME3	0.66554	2.06253e-20	1.00685e-19
CPNE3	0.665246	2.17263e-20	1.05926e-19
VAT1	0.664871	2.32147e-20	1.1304e-19
SMARCAD1	0.664825	2.34039e-20	1.13819e-19
FEN1	0.664426	2.51114e-20	1.2197e-19
MAPRE2	0.664419	2.51435e-20	1.21973e-19
ACOT13	0.66439	2.52725e-20	1.22445e-19
ADGRE5	0.664092	2.66326e-20	1.28874e-19
DNM1L	0.663976	2.71825e-20	1.31371e-19
DDX3X	0.663925	2.74266e-20	1.32385e-19
ITGAL	0.6637	2.85335e-20	1.37557e-19
CMAS	0.663635	2.8863e-20	1.38973e-19
ACAP2	0.663403	3.00649e-20	1.4458e-19
TMLHE	0.662939	3.26174e-20	1.5666e-19
AKR1B1	0.662793	3.34576e-20	1.60497e-19
PCM1	0.662772	3.35855e-20	1.60911e-19
LCP2	0.662714	3.39288e-20	1.62355e-19
CUL7	0.662576	3.47579e-20	1.65913e-19
NOL3	0.662576	3.47579e-20	1.65913e-19
CCNB1	0.662495	3.52544e-20	1.68076e-19
NAA15	0.662434	3.56294e-20	1.69655e-19
ME2	0.6623	3.64759e-20	1.73473e-19
RAB35	0.662184	3.72239e-20	1.76814e-19
RAB10	0.661999	3.84472e-20	1.82401e-19
SYNCRIP	0.661876	3.92844e-20	1.86145e-19
PTMS	0.661712	4.042e-20	1.91292e-19
IMPDH2	0.661662	4.07798e-20	1.92759e-19
ENO1	0.661506	4.19046e-20	1.97835e-19
EIF5	0.661451	4.23041e-20	1.99478e-19
FASN	0.661386	4.27884e-20	2.01516e-19
RAB31	0.661244	4.38563e-20	2.06295e-19
C1orf123	0.661005	4.57233e-20	2.14816e-19
USP48	0.660984	4.5892e-20	2.15348e-19
GAPDH	0.660943	4.62166e-20	2.16609e-19
DCTD	0.660889	4.66562e-20	2.18405e-19
LMNA	0.660751	4.77883e-20	2.23435e-19
ELAVL1	0.66053	4.96621e-20	2.31916e-19
XPR1	0.660435	5.04824e-20	2.35463e-19
TLR2	0.660345	5.12836e-20	2.38913e-19
TMEM165	0.660265	5.1999e-20	2.41954e-19
YWHAE	0.660127	5.32577e-20	2.47514e-19
SEC24B	0.660112	5.33919e-20	2.47841e-19
C1QBP	0.660069	5.37965e-20	2.4942e-19
COASY	0.659913	5.52712e-20	2.55951e-19
CPT2	0.659851	5.58651e-20	2.58393e-19
BIN2	0.659289	6.15757e-20	2.84467e-19
CDKN2AIP	0.659231	6.21967e-20	2.86994e-19
MDC1	0.659129	6.32983e-20	2.91729e-19
PTBP3	0.658654	6.87106e-20	3.16297e-19
TIMM44	0.658382	7.20104e-20	3.31094e-19
EPM2AIP1	0.65836	7.22809e-20	3.31944e-19
TOP2B	0.658309	7.29161e-20	3.34465e-19
KRI1	0.658077	7.58902e-20	3.47695e-19
C15orf48	0.6577	8.09778e-20	3.7036e-19
UPF1	0.657696	8.10283e-20	3.7036e-19
TWF2	0.657355	8.59157e-20	3.92237e-19
NMT1	0.657326	8.63447e-20	3.93269e-19
TUBB3	0.657326	8.63447e-20	3.93269e-19
PGM3	0.657131	8.92867e-20	4.06192e-19
REPS1	0.656684	9.63909e-20	4.37997e-19
DBT	0.656662	9.67508e-20	4.39117e-19
ABCE1	0.65655	9.8631e-20	4.47127e-19
STXBP2	0.655861	1.10961e-19	5.02435e-19
NPC2	0.655563	1.16736e-19	5.2797e-19
HEBP1	0.655425	1.19512e-19	5.39597e-19
ATP6V1B1	0.655422	1.19586e-19	5.39597e-19
CCDC91	0.655216	1.2386e-19	5.58233e-19
CRELD2	0.655153	1.2518e-19	5.63526e-19
KIF23	0.655095	1.26422e-19	5.6846e-19
GATD3A	0.654852	1.31759e-19	5.91769e-19
LIMK2	0.654838	1.32084e-19	5.92544e-19
OGDHL	0.654685	1.35549e-19	6.06685e-19
SLC12A7	0.654685	1.35549e-19	6.06685e-19
UBFD1	0.654602	1.37484e-19	6.14636e-19
NAP1L1	0.65458	1.37994e-19	6.16202e-19
DAB2	0.654261	1.45678e-19	6.49766e-19
PADI2	0.654105	1.49583e-19	6.66419e-19
ARMT1	0.654058	1.50784e-19	6.70997e-19
SMARCA1	0.65405	1.50969e-19	6.71052e-19
CIRBP	0.653702	1.60144e-19	7.11016e-19
ERO1A	0.653466	1.66663e-19	7.39113e-19
PAPSS2	0.653274	1.7217e-19	7.62662e-19
IMPACT	0.653147	1.75903e-19	7.78312e-19
RBM3	0.652929	1.82489e-19	8.06531e-19
SLC16A3	0.652708	1.89431e-19	8.3626e-19
METAP1	0.652505	1.96032e-19	8.64413e-19
SLC39A14	0.652276	2.03726e-19	8.9732e-19
SLC16A1	0.652255	2.04474e-19	8.99592e-19
APEX1	0.652131	2.08764e-19	9.17424e-19
NARS2	0.651993	2.13662e-19	9.37887e-19
OCRL	0.651515	2.31567e-19	1.01533e-18
CDC42BPA	0.651467	2.33407e-19	1.02225e-18
GALT	0.651453	2.33977e-19	1.02358e-18
MFGE8	0.651391	2.36411e-19	1.03307e-18
STK39	0.651337	2.3858e-19	1.04137e-18
TRIM28	0.651177	2.45054e-19	1.06842e-18
GLUD1	0.650938	2.55088e-19	1.11092e-18
SAMHD1	0.650854	2.58679e-19	1.1253e-18
THBS3	0.650847	2.58993e-19	1.1254e-18
AGR2	0.6506	2.69912e-19	1.17153e-18
PGAM1	0.65056	2.7172e-19	1.17806e-18
ADGRL2	0.650528	2.73209e-19	1.18319e-18
CAP1	0.650517	2.73706e-19	1.18402e-18
REEP5	0.650502	2.74372e-19	1.18558e-18
MYDGF	0.650456	2.76517e-19	1.19352e-18
NXN	0.650372	2.80429e-19	1.20906e-18
MYO1F	0.650114	2.92763e-19	1.26083e-18
SSBP1	0.649947	3.01035e-19	1.29502e-18
COLGALT1	0.649617	3.18077e-19	1.36681e-18
SLC25A1	0.649523	3.23117e-19	1.38694e-18
MMAA	0.649334	3.33433e-19	1.42963e-18
GOT2	0.649236	3.38915e-19	1.45153e-18
INPP1	0.649113	3.45945e-19	1.47926e-18
COL4A3BP	0.649109	3.46154e-19	1.47926e-18
LRRFIP2	0.649098	3.46781e-19	1.48031e-18
FKBP10	0.649008	3.52053e-19	1.50116e-18
GMPR2	0.648979	3.53756e-19	1.50677e-18
TBCE	0.648907	3.58015e-19	1.52323e-18
ARID1A	0.648547	3.80067e-19	1.61528e-18
RECQL	0.648247	3.99502e-19	1.69602e-18
TAPBP	0.648239	4.00022e-19	1.69637e-18
AKT2	0.647829	4.28142e-19	1.81364e-18
PTPN6	0.647756	4.33317e-19	1.83355e-18
DNAJA3	0.647738	4.3462e-19	1.83706e-18
MYH9	0.647571	4.4679e-19	1.88645e-18
FLNC	0.647372	4.61779e-19	1.94761e-18
NCBP3	0.647154	4.78691e-19	2.01675e-18
VCL	0.647118	4.81568e-19	2.02666e-18
CDH3	0.647063	4.85915e-19	2.04274e-18
TUBB4B	0.646726	5.13736e-19	2.15736e-18
UBE3A	0.646708	5.15275e-19	2.16148e-18
INF2	0.646672	5.18367e-19	2.1721e-18
STAMBP	0.646646	5.20542e-19	2.17886e-18
SFXN3	0.646519	5.31551e-19	2.22254e-18
PPME1	0.646204	5.59912e-19	2.3386e-18
TRAP1	0.645634	6.14882e-19	2.56543e-18
RFTN1	0.645605	6.1782e-19	2.57491e-18
DOPEY2	0.645554	6.22994e-19	2.59369e-18
CD47	0.645532	6.25225e-19	2.60018e-18
PCYT2	0.645431	6.35737e-19	2.64107e-18
UBLCP1	0.645304	6.49122e-19	2.69379e-18
EEF2K	0.64526	6.53774e-19	2.71019e-18
RAB2A	0.644941	6.88898e-19	2.85275e-18
SMAD2	0.644887	6.95067e-19	2.87522e-18
YBX3	0.644709	7.15595e-19	2.95698e-18
BSDC1	0.644367	7.568e-19	3.12392e-18
TNPO1	0.644047	7.97322e-19	3.28768e-18
SRPK1	0.643998	8.03723e-19	3.31055e-18
GCFC2	0.64394	8.11452e-19	3.33884e-18
MIEN1	0.643816	8.2795e-19	3.40311e-18
PMVK	0.643689	8.45276e-19	3.47065e-18
SSH3	0.643639	8.52305e-19	3.49581e-18
PURA	0.643613	8.55841e-19	3.5066e-18
TKFC	0.643472	8.75806e-19	3.58461e-18
DHODH	0.643348	8.93581e-19	3.6535e-18
ATP1B1	0.643171	9.19821e-19	3.75682e-18
RTF1	0.643091	9.31845e-19	3.80193e-18
NRP2	0.643004	9.45138e-19	3.85211e-18
TLR3	0.642601	1.00907e-18	4.10834e-18
ATP1B3	0.642536	1.01973e-18	4.14739e-18
RB1	0.642485	1.02827e-18	4.17775e-18
SOD1	0.642467	1.0313e-18	4.18568e-18
GRB2	0.642246	1.06901e-18	4.33417e-18
ABCF2	0.642122	1.0906e-18	4.41712e-18
THG1L	0.642061	1.10156e-18	4.45685e-18
ETFDH	0.641984	1.11525e-18	4.50751e-18
VDAC1	0.641894	1.13176e-18	4.56947e-18
BTN3A3	0.641658	1.1758e-18	4.74237e-18
MTHFD2	0.641429	1.22009e-18	4.91589e-18
KPNA4	0.641002	1.30735e-18	5.262e-18
PAX8	0.64082	1.34632e-18	5.41322e-18
LGALS3BP	0.640457	1.42742e-18	5.73336e-18
KTN1	0.640403	1.43999e-18	5.77786e-18
KRT19	0.64033	1.45692e-18	5.83974e-18
GMPS	0.640065	1.52038e-18	6.08779e-18
UBA6	0.640044	1.52571e-18	6.10284e-18
C7	0.639557	1.64971e-18	6.59206e-18
GYS1	0.63942	1.68664e-18	6.73265e-18
MXRA7	0.639376	1.69846e-18	6.77289e-18
PIK3C2A	0.639166	1.75678e-18	6.99822e-18
RCC2	0.638955	1.81705e-18	7.23087e-18
LSM1	0.638854	1.84686e-18	7.34197e-18
DSTN	0.638731	1.88353e-18	7.48008e-18
SNX1	0.638621	1.91681e-18	7.60446e-18
RAB32	0.638455	1.96868e-18	7.80225e-18
FES	0.638204	2.04906e-18	8.11253e-18
DCPS	0.638103	2.08259e-18	8.23686e-18
ECHDC3	0.638059	2.09712e-18	8.28588e-18
PTPN9	0.638019	2.11053e-18	8.33036e-18
MCM6	0.63737	2.34086e-18	9.23009e-18
SQLE	0.636887	2.52773e-18	9.95678e-18
UGDH	0.636815	2.55706e-18	1.00621e-17
C16orf58	0.636724	2.59419e-18	1.01875e-17
TRAM1	0.636724	2.59419e-18	1.01875e-17
PDGFRB	0.636485	2.69477e-18	1.05718e-17
OAT	0.636445	2.7119e-18	1.06282e-17
YWHAQ	0.635814	2.99745e-18	1.17355e-17
TLN1	0.635777	3.01472e-18	1.17912e-17
ADSSL1	0.635708	3.04781e-18	1.19086e-17
ANXA5	0.635672	3.06537e-18	1.19651e-17
LNPEP	0.635451	3.17463e-18	1.23791e-17
EIF4G3	0.635208	3.29902e-18	1.28513e-17
LACTB	0.635099	3.35625e-18	1.30611e-17
OSBPL8	0.635034	3.39105e-18	1.31644e-17
TRIM22	0.635034	3.39105e-18	1.31644e-17
CUL5	0.63503	3.393e-18	1.31644e-17
DCUN1D1	0.634907	3.45974e-18	1.34099e-17
RFC4	0.634856	3.48759e-18	1.35044e-17
WDR45B	0.634362	3.76981e-18	1.45826e-17
CTSC	0.634087	3.93711e-18	1.52146e-17
CD55	0.633735	4.16121e-18	1.60646e-17
PPP4R3A	0.633702	4.18262e-18	1.61312e-17
ACYP1	0.633655	4.21374e-18	1.62351e-17
NR2F2	0.633604	4.24751e-18	1.63489e-17
LAMB3	0.633553	4.28154e-18	1.64635e-17
DNAJA2	0.633481	4.33062e-18	1.66358e-17
L1CAM	0.633394	4.39024e-18	1.68481e-17
CXorf38	0.633383	4.39775e-18	1.68602e-17
ARHGEF6	0.63318	4.54023e-18	1.73893e-17
SET	0.633173	4.54541e-18	1.73919e-17
GNAI1	0.633093	4.60267e-18	1.75936e-17
IPO4	0.633073	4.61668e-18	1.76298e-17
MTM1	0.632966	4.69523e-18	1.79121e-17
IFT27	0.632726	4.87474e-18	1.85787e-17
GAB2	0.632675	4.91368e-18	1.87087e-17
PRDX1	0.63265	4.93326e-18	1.87648e-17
IPO9	0.632614	4.96136e-18	1.88532e-17
SCPEP1	0.632505	5.04661e-18	1.91583e-17
TNFAIP8	0.632313	5.20073e-18	1.97241e-17
TXNRD1	0.632295	5.2155e-18	1.97608e-17
TOR1A	0.632059	5.41135e-18	2.04828e-17
TUBB6	0.631769	5.66226e-18	2.14116e-17
OXSR1	0.631652	5.76578e-18	2.17818e-17
LIG3	0.63154	5.86782e-18	2.21457e-17
RAP2B	0.63109	6.29392e-18	2.37308e-17
PLEK	0.631018	6.36542e-18	2.3977e-17
LETM1	0.6308	6.58471e-18	2.4779e-17
NQO1	0.630775	6.61077e-18	2.48529e-17
GPRC5B	0.630597	6.79603e-18	2.55246e-17
MTCH2	0.630563	6.83192e-18	2.56346e-17
FAM91A1	0.630477	6.92364e-18	2.59536e-17
SPART	0.630042	7.40772e-18	2.77414e-17
TCEA1	0.630031	7.42024e-18	2.77614e-17
ZC3HAV1	0.629951	7.51265e-18	2.80801e-17
DCK	0.629846	7.6362e-18	2.85143e-17
AACS	0.629817	7.67062e-18	2.86153e-17
DIS3	0.629588	7.94709e-18	2.96064e-17
GALK2	0.629585	7.95156e-18	2.96064e-17
ARSA	0.629331	8.26961e-18	3.0761e-17
RAB14	0.62932	8.28428e-18	3.07861e-17
MDH2	0.629276	8.34026e-18	3.09644e-17
ARHGAP35	0.6292	8.43911e-18	3.13014e-17
LCLAT1	0.62903	8.66452e-18	3.21068e-17
USP9X	0.62895	8.77204e-18	3.24742e-17
VTA1	0.62891	8.82629e-18	3.26438e-17
TBC1D4	0.628888	8.85602e-18	3.27225e-17
AMPD2	0.628681	9.14335e-18	3.3752e-17
MEPCE	0.628569	9.30342e-18	3.42776e-17
STRBP	0.628569	9.30342e-18	3.42776e-17
IDUA	0.62846	9.46093e-18	3.48249e-17
LYN	0.628351	9.62105e-18	3.53806e-17
CD36	0.62826	9.7565e-18	3.58447e-17
ADGRG1	0.627978	1.01912e-17	3.74062e-17
ADSL	0.627742	1.05678e-17	3.87519e-17
EIF4G2	0.627644	1.07273e-17	3.92995e-17
MAN2A1	0.627546	1.0891e-17	3.98617e-17
OCLN	0.62743	1.10871e-17	4.05409e-17
PPP2R5D	0.627386	1.11615e-17	4.07746e-17
CALU	0.627336	1.12479e-17	4.10516e-17
AHNAK	0.627274	1.13559e-17	4.1407e-17
UAP1L1	0.626875	1.20731e-17	4.39806e-17
MYADM	0.626722	1.23584e-17	4.49777e-17
ADD2	0.626711	1.23791e-17	4.50106e-17
ABCF1	0.626664	1.24689e-17	4.52946e-17
LMAN2	0.62653	1.27279e-17	4.61923e-17
WDR37	0.626294	1.31958e-17	4.78455e-17
SDF2L1	0.626262	1.32619e-17	4.80402e-17
SPINT1	0.626251	1.3284e-17	4.80754e-17
FNBP1	0.626211	1.33642e-17	4.83205e-17
CLIP2	0.62611	1.35734e-17	4.90313e-17
GDI1	0.625823	1.41825e-17	5.11837e-17
MARCKS	0.625667	1.45244e-17	5.2369e-17
PPP5C	0.625474	1.4957e-17	5.38785e-17
FDPS	0.625431	1.50566e-17	5.41872e-17
TXNDC12	0.625365	1.52074e-17	5.46788e-17
ME1	0.625271	1.54277e-17	5.54196e-17
LDHA	0.625166	1.56771e-17	5.62634e-17
TRMT1L	0.625141	1.57379e-17	5.64293e-17
MAPK1	0.624781	1.66227e-17	5.95467e-17
ALDH1A3	0.624662	1.69283e-17	6.05854e-17
IFI30	0.624542	1.72393e-17	6.16417e-17
PALM	0.624382	1.76628e-17	6.30976e-17
STAT6	0.624324	1.78193e-17	6.35981e-17
CD14	0.623624	1.98169e-17	7.06626e-17
RPAP3	0.623613	1.98496e-17	7.07142e-17
CRKL	0.623548	2.0047e-17	7.13519e-17
DNPEP	0.623309	2.07873e-17	7.3919e-17
SUB1	0.623232	2.10284e-17	7.46882e-17
SARS	0.623228	2.10422e-17	7.46882e-17
ALDH1B1	0.622946	2.19602e-17	7.78752e-17
CALR	0.622837	2.23245e-17	7.90947e-17
NCF2	0.622753	2.26077e-17	8.00252e-17
ARHGAP12	0.622623	2.30582e-17	8.15451e-17
TMCO4	0.622391	2.38807e-17	8.43769e-17
PPCS	0.622325	2.41171e-17	8.51347e-17
INPPL1	0.622272	2.43138e-17	8.5751e-17
UMPS	0.622253	2.43825e-17	8.59151e-17
SEC24D	0.622047	2.51525e-17	8.85477e-17
FAM162A	0.621977	2.54173e-17	8.93986e-17
SETD3	0.621952	2.55147e-17	8.966e-17
SPIN1	0.621857	2.58798e-17	9.08606e-17
CAPRIN1	0.621767	2.62357e-17	9.20267e-17
PUF60	0.621687	2.65528e-17	9.30548e-17
HMBS	0.621201	2.85667e-17	1.00022e-16
LPCAT1	0.621143	2.88169e-17	1.00807e-16
AKR7A2	0.620762	3.05127e-17	1.06643e-16
USP15	0.620732	3.06516e-17	1.07032e-16
PTGES3	0.620631	3.11163e-17	1.08557e-16
DENND4C	0.62053	3.15911e-17	1.10114e-16
PEBP1	0.620461	3.19219e-17	1.11167e-16
GOLPH3	0.62041	3.21657e-17	1.11876e-16
ATAD3A	0.620406	3.21832e-17	1.11876e-16
GALNT6	0.620392	3.22533e-17	1.12019e-16
DFFA	0.620294	3.273e-17	1.13573e-16
YARS	0.620156	3.34126e-17	1.15838e-16
ATP5IF1	0.620134	3.35216e-17	1.16112e-16
SH3KBP1	0.62012	3.35945e-17	1.16261e-16
MSH2	0.620076	3.38141e-17	1.16917e-16
SUMF2	0.619946	3.44813e-17	1.19117e-16
ABLIM1	0.619819	3.51423e-17	1.21293e-16
SLC25A20	0.619615	3.62257e-17	1.24921e-16
GNL1	0.619605	3.62847e-17	1.25013e-16
SDC4	0.619565	3.65017e-17	1.25649e-16
GOLIM4	0.619079	3.92484e-17	1.34984e-16
GBF1	0.618738	4.12946e-17	1.41895e-16
LZIC	0.61873	4.13392e-17	1.41923e-16
UQCC1	0.618712	4.1451e-17	1.42181e-16
SEPT9	0.618559	4.241e-17	1.45341e-16
AHSA1	0.618251	4.43925e-17	1.52001e-16
CORO1C	0.618219	4.46085e-17	1.52606e-16
PRDX6	0.617881	4.69015e-17	1.60309e-16
RP2	0.61787	4.69774e-17	1.60427e-16
SUPT5H	0.617783	4.75885e-17	1.62371e-16
PTGES2	0.617512	4.95447e-17	1.68896e-16
DUSP23	0.617403	5.03548e-17	1.71507e-16
POLE3	0.617349	5.07583e-17	1.7273e-16
AHCY	0.616942	5.39108e-17	1.83297e-16
PNKP	0.616887	5.43467e-17	1.84617e-16
EXD2	0.616826	5.48448e-17	1.86146e-16
CLASP2	0.61676	5.53771e-17	1.87788e-16
PRMT1	0.616691	5.59444e-17	1.89546e-16
SEPHS2	0.616659	5.62151e-17	1.90297e-16
PRDX5	0.616408	5.83335e-17	1.97295e-16
TARS2	0.616089	6.11484e-17	2.06636e-16
PDCD6IP	0.615977	6.21713e-17	2.09909e-16
CIAPIN1	0.615817	6.36518e-17	2.14721e-16
YWHAG	0.615741	6.43705e-17	2.16957e-16
SMC4	0.615705	6.47155e-17	2.1793e-16
BCAT2	0.615625	6.54809e-17	2.20316e-16
CDR2L	0.615494	6.67524e-17	2.24399e-16
COQ8A	0.615026	7.15097e-17	2.40104e-16
STK10	0.615023	7.15479e-17	2.40104e-16
EMD	0.614983	7.19628e-17	2.41287e-16
CFAP298	0.614957	7.22378e-17	2.42e-16
TBL2	0.61491	7.27401e-17	2.43472e-16
FLOT2	0.614852	7.33631e-17	2.45345e-16
MSRA	0.614845	7.34413e-17	2.45395e-16
DHX30	0.614834	7.35588e-17	2.45576e-16
CTTN	0.614823	7.36765e-17	2.45757e-16
CST3	0.614272	7.98856e-17	2.6624e-16
DHTKD1	0.614174	8.10407e-17	2.69857e-16
CAPZB	0.614112	8.17764e-17	2.72073e-16
ADH5	0.613865	8.47847e-17	2.8184e-16
CDK2	0.613695	8.69267e-17	2.88713e-16
PARP1	0.613608	8.80408e-17	2.92163e-16
TACO1	0.613412	9.05987e-17	3.00394e-16
GIPC1	0.61302	9.5934e-17	3.17812e-16
MYL6B	0.612853	9.82984e-17	3.25367e-16
IWS1	0.61253	1.03035e-16	3.40756e-16
CEBPB	0.612367	1.05515e-16	3.48657e-16
KIAA1468	0.611769	1.15113e-16	3.8005e-16
PTRH2	0.611584	1.18249e-16	3.90069e-16
PGRMC1	0.611377	1.21842e-16	4.0158e-16
USP8	0.611356	1.22227e-16	4.02508e-16
QRSL1	0.611296	1.23293e-16	4.05674e-16
WBP2	0.611264	1.23856e-16	4.0718e-16
LSM14A	0.61125	1.24117e-16	4.07692e-16
IDH1	0.611241	1.2427e-16	4.0785e-16
LRRFIP1	0.611203	1.24968e-16	4.09795e-16
KLC4	0.610949	1.29654e-16	4.248e-16
ACOX3	0.610691	1.34581e-16	4.40572e-16
HEATR3	0.610386	1.40647e-16	4.6004e-16
LARS2	0.610357	1.41238e-16	4.61585e-16
EGLN1	0.610151	1.45523e-16	4.75187e-16
OSBPL1A	0.610006	1.48593e-16	4.84804e-16
ATP2B1	0.609893	1.51038e-16	4.92365e-16
LRRC47	0.609643	1.56592e-16	5.10042e-16
MAD2L1	0.609432	1.61414e-16	5.25309e-16
CPD	0.609247	1.65775e-16	5.39045e-16
FBLIM1	0.609095	1.69451e-16	5.50539e-16
HYOU1	0.60895	1.73027e-16	5.61685e-16
NKRF	0.608939	1.73298e-16	5.62094e-16
RBBP7	0.608192	1.92939e-16	6.25278e-16
HMGB1	0.608163	1.93744e-16	6.27363e-16
VARS	0.607996	1.98437e-16	6.42022e-16
RTF2	0.607749	2.05578e-16	6.64572e-16
CUTC	0.607684	2.0751e-16	6.70258e-16
VPS26B	0.607593	2.10223e-16	6.78454e-16
MCM2	0.607586	2.10441e-16	6.78594e-16
UBE4A	0.607549	2.11537e-16	6.81561e-16
UBP1	0.60751	2.12749e-16	6.84896e-16
RMDN1	0.607397	2.162e-16	6.9543e-16
UBAP2	0.60731	2.1891e-16	7.03562e-16
RNGTT	0.607237	2.21193e-16	7.10311e-16
NLN	0.607165	2.235e-16	7.17124e-16
CHMP6	0.60711	2.25245e-16	7.22126e-16
RENBP	0.606951	2.30442e-16	7.38176e-16
TAP2	0.606552	2.4395e-16	7.80802e-16
LLGL2	0.606476	2.46616e-16	7.88682e-16
AHCYL1	0.606392	2.49567e-16	7.97219e-16
CNNM4	0.606389	2.49696e-16	7.97219e-16
ERBIN	0.606257	2.54434e-16	8.11282e-16
ACTL6A	0.606254	2.5452e-16	8.11282e-16
HSPA13	0.605873	2.68708e-16	8.55802e-16
SIRT5	0.605765	2.72901e-16	8.68444e-16
GGPS1	0.60571	2.75022e-16	8.74474e-16
IMPDH1	0.605685	2.76017e-16	8.76919e-16
SERPINA5	0.605674	2.76444e-16	8.77558e-16
SERPINE2	0.60554	2.81771e-16	8.93734e-16
PARVG	0.605416	2.86753e-16	9.08795e-16
MCTS1	0.605365	2.8883e-16	9.14629e-16
MTHFS	0.605155	2.9759e-16	9.41601e-16
PPP2R5A	0.605125	2.98873e-16	9.44886e-16
ASNA1	0.604839	3.11219e-16	9.83117e-16
FAS	0.604647	3.19818e-16	1.00946e-15
CLCC1	0.604618	3.21136e-16	1.01279e-15
PDS5B	0.604455	3.28648e-16	1.0348e-15
RAI14	0.604455	3.28648e-16	1.0348e-15
APPL1	0.604422	3.30171e-16	1.03875e-15
NOLC1	0.604306	3.35642e-16	1.05511e-15
RRAS2	0.604292	3.36332e-16	1.05602e-15
ENPP1	0.604289	3.36478e-16	1.05602e-15
ENAH	0.604259	3.37889e-16	1.0596e-15
CUL2	0.604234	3.39106e-16	1.06255e-15
EHD1	0.604103	3.45429e-16	1.08149e-15
HSF1	0.604089	3.46139e-16	1.08284e-15
PHPT1	0.603933	3.53858e-16	1.10609e-15
WARS2	0.603715	3.6491e-16	1.13972e-15
ITM2B	0.603682	3.66596e-16	1.14406e-15
ACOX1	0.603671	3.6716e-16	1.1449e-15
SDAD1	0.603479	3.77263e-16	1.17546e-15
CLPTM1L	0.603261	3.89027e-16	1.21114e-15
ATP6V1C1	0.60324	3.90223e-16	1.21389e-15
NRCAM	0.603211	3.91823e-16	1.21789e-15
GPNMB	0.602982	4.04649e-16	1.25675e-15
MAPK3	0.602645	4.24335e-16	1.31683e-15
ARF4	0.6026	4.27018e-16	1.3241e-15
ARF5	0.602434	4.37081e-16	1.35314e-15
ARFGAP1	0.602434	4.37081e-16	1.35314e-15
EIF4A2	0.602405	4.38869e-16	1.35759e-15
EDC3	0.602369	4.41113e-16	1.36344e-15
HCK	0.602275	4.47e-16	1.38053e-15
UFC1	0.602224	4.50201e-16	1.38932e-15
SART3	0.602177	4.53194e-16	1.39744e-15
TBCD	0.602126	4.56439e-16	1.40633e-15
CD46	0.602079	4.59472e-16	1.41455e-15
ASH2L	0.602042	4.61819e-16	1.42064e-15
PANK4	0.601872	4.73006e-16	1.4539e-15
AK3	0.601774	4.79551e-16	1.47285e-15
APLP2	0.601752	4.81018e-16	1.47619e-15
FHL2	0.601484	4.99468e-16	1.5316e-15
LOX	0.601418	5.0406e-16	1.54445e-15
YY1	0.601295	5.12845e-16	1.57013e-15
AEBP1	0.60127	5.14672e-16	1.57448e-15
QKI	0.601189	5.20548e-16	1.5912e-15
NT5DC1	0.600983	5.35737e-16	1.63634e-15
TGFB1I1	0.60086	5.4506e-16	1.66351e-15
TSPAN6	0.600744	5.53979e-16	1.6894e-15
AGFG1	0.600323	5.87518e-16	1.79027e-15
NADK2	0.600301	5.89306e-16	1.7943e-15
ECHS1	0.599904	6.22829e-16	1.89489e-15
PNPO	0.599532	6.55987e-16	1.9942e-15
FCER1G	0.599365	6.71398e-16	2.03945e-15
TMTC3	0.599347	6.73094e-16	2.043e-15
POLD3	0.59922	6.85086e-16	2.07777e-15
ERC1	0.599133	6.93429e-16	2.10143e-15
TMEM87A	0.598981	7.08267e-16	2.14472e-15
PRDX4	0.598687	7.37764e-16	2.2323e-15
ALDH1A2	0.598371	7.7078e-16	2.32856e-15
CCDC80	0.598371	7.7078e-16	2.32856e-15
PPFIBP1	0.598295	7.78963e-16	2.35145e-15
FH	0.598201	7.89211e-16	2.38053e-15
MCM7	0.598164	7.93188e-16	2.39067e-15
PCP4	0.598153	7.94385e-16	2.39241e-15
PLCB3	0.597729	8.42457e-16	2.53522e-15
CAMK2G	0.597693	8.46695e-16	2.546e-15
HPCAL1	0.59762	8.55233e-16	2.56968e-15
NMI	0.597497	8.69941e-16	2.61184e-15
FDX1	0.597461	8.74314e-16	2.62294e-15
LMAN1	0.59741	8.80471e-16	2.63937e-15
P4HA1	0.597388	8.83123e-16	2.64527e-15
ZFYVE19	0.59733	8.90166e-16	2.66431e-15
ITGAV	0.596855	9.50583e-16	2.84295e-15
AP2A2	0.596579	9.87403e-16	2.95079e-15
C9orf64	0.596412	1.01036e-15	3.01707e-15
PPP2R2A	0.596194	1.04109e-15	3.10644e-15
MYO5A	0.596089	1.05627e-15	3.1493e-15
OTUD7B	0.59585	1.09161e-15	3.25131e-15
EIF2S1	0.595846	1.09216e-15	3.25131e-15
RELA	0.595838	1.09344e-15	3.25263e-15
SH3GLB2	0.595763	1.10475e-15	3.28376e-15
TOM1	0.595737	1.10861e-15	3.29271e-15
BRI3BP	0.595451	1.15311e-15	3.42224e-15
MALT1	0.595306	1.17629e-15	3.48839e-15
TRADD	0.595171	1.19815e-15	3.55047e-15
FLYWCH2	0.595088	1.21193e-15	3.58857e-15
SP100	0.594972	1.23136e-15	3.64334e-15
HSD17B10	0.594784	1.2635e-15	3.73485e-15
ASPSCR1	0.59478	1.26422e-15	3.73485e-15
PIGU	0.594703	1.27748e-15	3.77113e-15
OAS1	0.594522	1.30958e-15	3.86296e-15
FLNA	0.594402	1.3312e-15	3.92077e-15
LRRC57	0.594402	1.3312e-15	3.92077e-15
MFSD10	0.594366	1.33782e-15	3.93727e-15
UROD	0.59409	1.38919e-15	4.08535e-15
GIMAP4	0.594	1.4065e-15	4.13313e-15
KPNA1	0.593938	1.41839e-15	4.16492e-15
PSME4	0.593894	1.42685e-15	4.18657e-15
ARMCX3	0.593822	1.44105e-15	4.22503e-15
CD9	0.59372	1.46116e-15	4.27964e-15
DSC2	0.593717	1.46188e-15	4.27964e-15
DNAJB6	0.593684	1.46841e-15	4.2955e-15
PDK1	0.593673	1.47059e-15	4.29864e-15
ISOC2	0.593601	1.48521e-15	4.33811e-15
DERL1	0.593368	1.53296e-15	4.47422e-15
ACAD9	0.593249	1.55817e-15	4.54437e-15
ASAH1	0.593194	1.56976e-15	4.57472e-15
PRPS1	0.593151	1.57909e-15	4.59846e-15
ECE1	0.593002	1.61139e-15	4.68899e-15
NCOA5	0.592926	1.62818e-15	4.73429e-15
UFM1	0.592835	1.64839e-15	4.78946e-15
BCS1L	0.592792	1.65817e-15	4.81429e-15
MCAM	0.592545	1.71471e-15	4.97472e-15
CUL1	0.59244	1.73939e-15	5.04255e-15
PRKCI	0.592353	1.76008e-15	5.09871e-15
NT5C	0.592334	1.76442e-15	5.10747e-15
EIF3A	0.592226	1.79068e-15	5.17961e-15
PTP4A3	0.59221	1.79452e-15	5.18685e-15
ABCD3	0.592117	1.81732e-15	5.24883e-15
PDLIM2	0.592041	1.8362e-15	5.2994e-15
EPS8	0.591765	1.90613e-15	5.49713e-15
IPO7	0.591649	1.93634e-15	5.58011e-15
IGFBP7	0.591355	2.01492e-15	5.80225e-15
FKBP9	0.59123	2.04918e-15	5.89651e-15
NDRG3	0.591217	2.05285e-15	5.90269e-15
EEF1E1	0.591145	2.07309e-15	5.95647e-15
OSBPL2	0.591043	2.10175e-15	6.03436e-15
CKAP5	0.591032	2.10484e-15	6.03877e-15
HMGB2	0.590981	2.11934e-15	6.07586e-15
PARP12	0.590963	2.12454e-15	6.08627e-15
PAPOLA	0.590934	2.13289e-15	6.10567e-15
CHID1	0.590757	2.18456e-15	6.24897e-15
DPP3	0.59059	2.23449e-15	6.38709e-15
PPIA	0.590346	2.30897e-15	6.59511e-15
FAM114A1	0.590328	2.31462e-15	6.60639e-15
IARS	0.590259	2.33623e-15	6.66316e-15
SRPK2	0.590034	2.40812e-15	6.86314e-15
GCLC	0.589973	2.42803e-15	6.9148e-15
HARS2	0.589766	2.49674e-15	7.10527e-15
PAFAH1B1	0.589658	2.53339e-15	7.20427e-15
ARHGEF2	0.589487	2.59234e-15	7.36649e-15
CFL2	0.589331	2.64726e-15	7.51706e-15
ELOVL1	0.589204	2.6928e-15	7.64077e-15
MTHFD1L	0.589193	2.69674e-15	7.64077e-15
MYCBP2	0.589193	2.69674e-15	7.64077e-15
STAT2	0.589117	2.72447e-15	7.7137e-15
NF1	0.588928	2.79434e-15	7.90573e-15
LXN	0.588917	2.79842e-15	7.91151e-15
PEX14	0.588803	2.84145e-15	8.02729e-15
CPQ	0.588718	2.87432e-15	8.1123e-15
YKT6	0.588714	2.87572e-15	8.1123e-15
ASPH	0.588685	2.88693e-15	8.13801e-15
ILKAP	0.588671	2.89235e-15	8.14734e-15
EEA1	0.588344	3.0219e-15	8.5061e-15
CYBC1	0.588221	3.07222e-15	8.64146e-15
AIP	0.587851	3.22812e-15	9.06835e-15
XPO1	0.587849	3.22867e-15	9.06835e-15
GLS	0.5878	3.25011e-15	9.12196e-15
ENOPH1	0.587763	3.26591e-15	9.15747e-15
DCUN1D5	0.58776	3.26749e-15	9.15747e-15
PGRMC2	0.587604	3.3363e-15	9.34358e-15
SLC25A12	0.587227	3.50863e-15	9.8191e-15
NPL	0.587219	3.51203e-15	9.82151e-15
PTPN12	0.587143	3.5479e-15	9.91467e-15
ENDOG	0.586901	3.66447e-15	1.02331e-14
TWSG1	0.586795	3.71646e-15	1.03708e-14
HMOX1	0.586686	3.77072e-15	1.05146e-14
EIF5B	0.586657	3.78532e-15	1.05477e-14
PPIL3	0.586581	3.8239e-15	1.06476e-14
NENF	0.586468	3.88156e-15	1.08004e-14
TXLNA	0.586447	3.89282e-15	1.08239e-14
DDX21	0.586189	4.02846e-15	1.11931e-14
CALML5	0.586011	4.12476e-15	1.14524e-14
SSB	0.58596	4.15268e-15	1.15217e-14
TMX1	0.585841	4.21922e-15	1.16979e-14
NPM3	0.585688	4.30542e-15	1.19284e-14
GSK3A	0.585616	4.34676e-15	1.20343e-14
TFCP2	0.585583	4.36593e-15	1.20788e-14
ILF3	0.585511	4.40815e-15	1.21869e-14
RAB3D	0.585471	4.43154e-15	1.22428e-14
EEF1D	0.585442	4.44862e-15	1.22812e-14
MOGS	0.585384	4.48299e-15	1.23673e-14
EPB41L1	0.585365	4.49378e-15	1.23883e-14
TLE3	0.585177	4.60752e-15	1.26928e-14
MAP2K1	0.585097	4.65649e-15	1.28186e-14
COL8A1	0.585064	4.67666e-15	1.2865e-14
STK24	0.585028	4.69918e-15	1.29177e-14
SLC44A1	0.584879	4.79261e-15	1.31652e-14
PRKCSH	0.584861	4.80413e-15	1.31875e-14
FABP4	0.584767	4.86445e-15	1.33437e-14
ITGB1	0.58431	5.16741e-15	1.41647e-14
IDH3A	0.584299	5.17484e-15	1.4175e-14
CPXM1	0.584277	5.18974e-15	1.42058e-14
OMA1	0.583983	5.39497e-15	1.47572e-14
UHRF1	0.583773	5.54677e-15	1.51617e-14
UBAP1	0.583729	5.57869e-15	1.52382e-14
DECR2	0.583479	5.76574e-15	1.5738e-14
BCAM	0.583439	5.79612e-15	1.58098e-14
CYFIP2	0.583359	5.85735e-15	1.59656e-14
PTN	0.58333	5.87977e-15	1.60154e-14
CWF19L1	0.583178	5.99885e-15	1.63283e-14
KANK1	0.582793	6.30993e-15	1.7163e-14
CORO7	0.582651	6.42938e-15	1.74757e-14
MCU	0.582562	6.50486e-15	1.76684e-14
ARPC5L	0.582478	6.57649e-15	1.78505e-14
LYPLA2	0.582402	6.64303e-15	1.80185e-14
SSSCA1	0.582094	6.9167e-15	1.87476e-14
TIMM21	0.582064	6.94354e-15	1.88072e-14
SCRIB	0.581995	7.00654e-15	1.89646e-14
GALC	0.581905	7.09029e-15	1.91779e-14
PURB	0.581774	7.2126e-15	1.94951e-14
ARF6	0.581767	7.21945e-15	1.95001e-14
MPST	0.581745	7.24006e-15	1.95421e-14
EIF4A1	0.581608	7.37137e-15	1.98827e-14
CNN2	0.581469	7.50604e-15	2.02318e-14
HUWE1	0.581389	7.58479e-15	2.04299e-14
LARP1	0.581135	7.84076e-15	2.11047e-14
DOCK4	0.581059	7.91918e-15	2.1301e-14
P4HA2	0.580969	8.01353e-15	2.15398e-14
NEDD1	0.580773	8.22108e-15	2.20776e-14
HMGN1	0.580769	8.22498e-15	2.20776e-14
ANXA9	0.580732	8.26539e-15	2.21707e-14
SORBS2	0.580711	8.2875e-15	2.22098e-14
RRP12	0.580707	8.29142e-15	2.22098e-14
PFN1	0.580392	8.63975e-15	2.31268e-14
VASN	0.580359	8.67658e-15	2.32094e-14
SPATA20	0.580163	8.90084e-15	2.37929e-14
PI4K2A	0.579946	9.15663e-15	2.44597e-14
ARVCF	0.579775	9.36198e-15	2.49911e-14
MEIS1	0.579724	9.42401e-15	2.51394e-14
AIDA	0.579637	9.53129e-15	2.5408e-14
RAB7A	0.579615	9.55829e-15	2.54625e-14
GLTP	0.579253	1.00195e-14	2.66727e-14
NOP2	0.579039	1.03017e-14	2.74051e-14
DDX50	0.578839	1.05717e-14	2.81041e-14
PDLIM4	0.578672	1.08028e-14	2.86988e-14
CNPY3	0.578636	1.08537e-14	2.88143e-14
KIF13B	0.57836	1.12481e-14	2.9841e-14
UBA1	0.578001	1.17829e-14	3.12385e-14
USP4	0.577892	1.19498e-14	3.16525e-14
MCM4	0.577889	1.19554e-14	3.16525e-14
ATOX1	0.577852	1.20116e-14	3.17795e-14
PA2G4	0.577613	1.23888e-14	3.27551e-14
NPTN	0.577551	1.24878e-14	3.29944e-14
RAB4A	0.577421	1.27e-14	3.35323e-14
SRGAP3	0.577413	1.27119e-14	3.35408e-14
RIPK2	0.577406	1.27238e-14	3.35494e-14
TRMT2A	0.577379	1.27677e-14	3.36422e-14
ARFIP2	0.577348	1.28195e-14	3.37556e-14
HSPA4	0.577233	1.30119e-14	3.42391e-14
C20orf27	0.577036	1.33455e-14	3.50931e-14
GALK1	0.577029	1.3358e-14	3.51021e-14
HNRNPUL1	0.576924	1.35403e-14	3.55569e-14
SLC25A11	0.576858	1.36546e-14	3.58329e-14
HMCES	0.576822	1.37185e-14	3.59763e-14
ADI1	0.576677	1.39772e-14	3.66298e-14
EPN2	0.576256	1.47543e-14	3.86404e-14
DOCK8	0.576075	1.51021e-14	3.95246e-14
TRIP11	0.575995	1.52577e-14	3.99047e-14
ADNP	0.575962	1.53218e-14	4.00453e-14
ANTXR1	0.575951	1.53432e-14	4.00743e-14
ACTR1B	0.57581	1.56243e-14	4.07811e-14
TFG	0.575658	1.59327e-14	4.15579e-14
CWC27	0.575527	1.62017e-14	4.22312e-14
RARS2	0.575505	1.6247e-14	4.23207e-14
GMIP	0.575414	1.64369e-14	4.27867e-14
SDCBP	0.575385	1.64981e-14	4.29172e-14
MSRB2	0.575302	1.66754e-14	4.33493e-14
SUCLA2	0.575233	1.68232e-14	4.37044e-14
CANX	0.575157	1.69881e-14	4.41032e-14
STAU1	0.574907	1.75399e-14	4.55052e-14
TERF2	0.574896	1.75655e-14	4.55411e-14
ECSIT	0.574794	1.77952e-14	4.61057e-14
NAPA	0.574595	1.82549e-14	4.72651e-14
TMEM230	0.574395	1.87261e-14	4.84528e-14
KIN	0.574388	1.87434e-14	4.84653e-14
GNB4	0.574076	1.95047e-14	5.04002e-14
UBA5	0.573894	1.99611e-14	5.15451e-14
COL5A1	0.573847	2.00815e-14	5.18214e-14
NAE1	0.573821	2.01499e-14	5.19443e-14
RAB18	0.573818	2.01559e-14	5.19443e-14
STIP1	0.573807	2.01838e-14	5.19818e-14
ZYX	0.573796	2.02119e-14	5.20194e-14
MRPL12	0.573477	2.10506e-14	5.4142e-14
ZADH2	0.573408	2.12361e-14	5.45829e-14
RAB9A	0.572966	2.2464e-14	5.77009e-14
PDLIM5	0.572879	2.27154e-14	5.83079e-14
CASP8	0.572607	2.35139e-14	6.03176e-14
EHD4	0.572378	2.42057e-14	6.2051e-14
EDC4	0.57232	2.43845e-14	6.24681e-14
SLC1A5	0.572309	2.44181e-14	6.2513e-14
SLC25A3	0.571961	2.55182e-14	6.52861e-14
DHRS7	0.571863	2.58383e-14	6.60615e-14
PPOX	0.571845	2.58977e-14	6.61698e-14
PRMT5	0.571837	2.59215e-14	6.61869e-14
FAM3C	0.571598	2.67189e-14	6.81779e-14
HK3	0.571573	2.68048e-14	6.83523e-14
PHACTR4	0.571417	2.73387e-14	6.9668e-14
SORBS1	0.571199	2.81011e-14	7.15637e-14
NMNAT3	0.571043	2.86602e-14	7.29394e-14
UBE3C	0.570883	2.92434e-14	7.4375e-14
ELMO3	0.570731	2.98109e-14	7.57686e-14
SCAMP1	0.570619	3.02366e-14	7.68003e-14
METAP2	0.570521	3.06123e-14	7.77034e-14
GBE1	0.570488	3.07385e-14	7.79727e-14
PXN	0.570365	3.12199e-14	7.9142e-14
AP1G1	0.570332	3.13485e-14	7.94162e-14
FARSB	0.570256	3.16507e-14	8.01294e-14
ERG28	0.569926	3.29933e-14	8.34738e-14
KHSRP	0.569704	3.39241e-14	8.57728e-14
IMPAD1	0.569628	3.42504e-14	8.65414e-14
SMAP2	0.569585	3.44382e-14	8.69594e-14
UBL5	0.569494	3.48328e-14	8.78984e-14
MAP2K6	0.569352	3.54571e-14	8.94156e-14
SUMF1	0.569276	3.57978e-14	9.0216e-14
RTN3	0.569117	3.65219e-14	9.19811e-14
PGK1	0.569026	3.69397e-14	9.29728e-14
SPTBN2	0.568859	3.77205e-14	9.48766e-14
NFIA	0.568736	3.8308e-14	9.62917e-14
CORO1B	0.568565	3.91348e-14	9.83061e-14
MECOM	0.568554	3.91881e-14	9.83764e-14
GPT2	0.568529	3.93129e-14	9.86258e-14
TBC1D5	0.568482	3.95457e-14	9.91455e-14
POLB	0.568438	3.97617e-14	9.96227e-14
MMAB	0.568373	4.00879e-14	1.00375e-13
PEPD	0.568362	4.01425e-14	1.00447e-13
CUL4B	0.568333	4.02885e-14	1.00747e-13
USP7	0.568263	4.0644e-14	1.01571e-13
ATAD2	0.56797	4.21579e-14	1.05286e-13
GOLGA4	0.56776	4.32805e-14	1.0802e-13
MXRA5	0.567691	4.36545e-14	1.08883e-13
CACNA2D1	0.567524	4.45732e-14	1.11103e-13
QTRT1	0.567491	4.47551e-14	1.11485e-13
CBX1	0.567412	4.52028e-14	1.12528e-13
PCYT1A	0.567332	4.56549e-14	1.1358e-13
HMGN2	0.567288	4.59034e-14	1.14125e-13
MNDA	0.56698	4.77013e-14	1.18519e-13
BCR	0.566777	4.8923e-14	1.21477e-13
ABCB6	0.56674	4.91443e-14	1.21948e-13
NOP16	0.56673	4.92078e-14	1.22028e-13
CADM1	0.566693	4.94336e-14	1.22509e-13
PAK1	0.566601	5.00025e-14	1.2384e-13
AOC3	0.56657	5.01978e-14	1.24244e-13
GCA	0.566541	5.03793e-14	1.24614e-13
TNC	0.566389	5.13426e-14	1.26916e-13
AAK1	0.566334	5.1691e-14	1.27672e-13
TMPO	0.56633	5.17143e-14	1.27672e-13
CERS2	0.566294	5.19479e-14	1.28167e-13
DCP1A	0.566265	5.21356e-14	1.28548e-13
BET1	0.566243	5.22767e-14	1.28814e-13
TBCC	0.566174	5.27262e-14	1.29839e-13
GOLGA5	0.566004	5.38543e-14	1.32533e-13
DNAJC3	0.56587	5.47588e-14	1.34673e-13
FBLN1	0.565739	5.56531e-14	1.36786e-13
EHHADH	0.56571	5.58537e-14	1.37192e-13
UBE2K	0.565696	5.59543e-14	1.37352e-13
YWHAB	0.565235	5.92412e-14	1.45328e-13
OSTF1	0.565126	6.00446e-14	1.47206e-13
GOLPH3L	0.565079	6.03961e-14	1.47974e-13
SRM	0.564977	6.11598e-14	1.49751e-13
GGT7	0.56493	6.15176e-14	1.50532e-13
CAPN5	0.564491	6.49492e-14	1.58828e-13
ITPK1	0.564368	6.59436e-14	1.61158e-13
SSR1	0.564295	6.65368e-14	1.62506e-13
HSPA14	0.564266	6.67755e-14	1.62986e-13
DHCR24	0.564237	6.7015e-14	1.63468e-13
AHR	0.564078	6.83476e-14	1.66613e-13
HSPBP1	0.5639	6.9862e-14	1.70198e-13
KPNA3	0.563798	7.07419e-14	1.72233e-13
KRT16	0.563439	7.39404e-14	1.79908e-13
P3H3	0.563323	7.50041e-14	1.82381e-13
SEPHS1	0.563232	7.58454e-14	1.84311e-13
ARHGEF12	0.562851	7.94802e-14	1.93023e-13
HAT1	0.562685	8.11255e-14	1.96896e-13
NGLY1	0.562652	8.14512e-14	1.97562e-13
PTPN11	0.562558	8.23994e-14	1.99737e-13
ROCK1	0.562471	8.32842e-14	2.01756e-13
EBAG9	0.562463	8.33584e-14	2.0181e-13
TRIM26	0.562431	8.36928e-14	2.02493e-13
RDH14	0.562271	8.53469e-14	2.06366e-13
SIRT2	0.562174	8.63722e-14	2.08715e-13
RBM38	0.562144	8.66853e-14	2.09341e-13
SMARCD1	0.561974	8.85147e-14	2.13626e-13
NBN	0.561796	9.0462e-14	2.1819e-13
HADHA	0.561709	9.14309e-14	2.20389e-13
PPM1G	0.561669	9.18783e-14	2.2133e-13
ALDOA	0.561571	9.29856e-14	2.23859e-13
PUM3	0.561379	9.51971e-14	2.2904e-13
DPAGT1	0.561331	9.57473e-14	2.30221e-13
RFX5	0.561194	9.73734e-14	2.33986e-13
BZW1	0.561034	9.92898e-14	2.38401e-13
EPB41L3	0.56103	9.93338e-14	2.38401e-13
NELFE	0.560429	1.06896e-13	2.56392e-13
PTPN2	0.560394	1.07346e-13	2.57312e-13
TOR1AIP1	0.560022	1.12323e-13	2.69077e-13
ZMYM4	0.559946	1.13369e-13	2.71414e-13
BRD4	0.559811	1.15235e-13	2.7571e-13
TMEM173	0.5596	1.18238e-13	2.82721e-13
CALD1	0.559111	1.2546e-13	2.99805e-13
ST13	0.559057	1.26291e-13	3.01604e-13
TUBB	0.559042	1.26513e-13	3.01949e-13
IGSF8	0.558968	1.27651e-13	3.04478e-13
GSTM2	0.55885	1.29497e-13	3.08689e-13
SLC25A22	0.558589	1.33659e-13	3.18416e-13
PRPF3	0.558431	1.36228e-13	3.24337e-13
VPS4B	0.558426	1.36326e-13	3.24371e-13
PLTP	0.558179	1.40455e-13	3.33991e-13
ARHGAP45	0.557943	1.44516e-13	3.43436e-13
SERF2	0.557783	1.47329e-13	3.49906e-13
CARS2	0.557758	1.47781e-13	3.50766e-13
LASP1	0.557699	1.48844e-13	3.53072e-13
BCL2L1	0.557471	1.52982e-13	3.62603e-13
ATXN10	0.557468	1.53049e-13	3.62603e-13
PIGT	0.557261	1.56913e-13	3.7153e-13
PHF3	0.556887	1.64137e-13	3.88398e-13
PCDH1	0.556717	1.6754e-13	3.96209e-13
AKR1A1	0.556601	1.69896e-13	4.01536e-13
MAP1A	0.556568	1.70565e-13	4.0287e-13
C11orf68	0.55647	1.72585e-13	4.07324e-13
FMNL1	0.556467	1.72661e-13	4.07324e-13
MAP4	0.556307	1.76005e-13	4.14961e-13
SQSTM1	0.556242	1.77391e-13	4.17975e-13
RNF31	0.556164	1.7905e-13	4.21627e-13
ATP6V0A1	0.556021	1.82157e-13	4.28684e-13
PIGR	0.55581	1.86826e-13	4.39405e-13
TSR1	0.555781	1.87478e-13	4.4067e-13
PFKL	0.555465	1.94707e-13	4.57385e-13
TRIM24	0.555389	1.96492e-13	4.61299e-13
CTPS2	0.555346	1.9752e-13	4.6343e-13
UBQLN2	0.554968	2.06644e-13	4.84544e-13
OSBPL11	0.554671	2.14126e-13	5.01784e-13
PAPSS1	0.554529	2.17776e-13	5.1003e-13
HS1BP3	0.55424	2.2544e-13	5.27661e-13
AKAP13	0.554206	2.26334e-13	5.29432e-13
CDC40	0.554083	2.29689e-13	5.36956e-13
PNPT1	0.554058	2.30385e-13	5.3826e-13
CDKN2C	0.55392	2.34203e-13	5.4685e-13
CEP170	0.553684	2.40877e-13	5.62095e-13
DNAJC7	0.553557	2.44547e-13	5.70315e-13
IFI44	0.553437	2.48057e-13	5.78152e-13
CDK16	0.553376	2.49884e-13	5.82061e-13
GMFB	0.553245	2.53796e-13	5.90819e-13
TOMM40	0.553198	2.55224e-13	5.93786e-13
AKT1	0.552958	2.62592e-13	6.10562e-13
ALG2	0.552911	2.64067e-13	6.13624e-13
RRP1B	0.552824	2.66813e-13	6.19632e-13
NFKB2	0.552512	2.76879e-13	6.42625e-13
GNS	0.55203	2.93178e-13	6.80047e-13
TPD52L2	0.551917	2.97109e-13	6.88753e-13
DCTPP1	0.551667	3.06043e-13	7.0904e-13
PRKAR2B	0.551482	3.12814e-13	7.24294e-13
RPIA	0.551446	3.14159e-13	7.26973e-13
ATAD1	0.551409	3.15509e-13	7.29662e-13
VPS4A	0.551279	3.20417e-13	7.40569e-13
MYO1E	0.551224	3.22483e-13	7.44902e-13
SRBD1	0.550949	3.33155e-13	7.69094e-13
ASAP1	0.55092	3.34298e-13	7.71274e-13
SCYL2	0.550905	3.34871e-13	7.72136e-13
ADAR	0.550894	3.35302e-13	7.72669e-13
CLDN3	0.55084	3.37461e-13	7.77184e-13
FTSJ3	0.550833	3.3775e-13	7.77388e-13
TEX264	0.550825	3.3804e-13	7.77592e-13
SND1	0.550738	3.41529e-13	7.85153e-13
GSTO1	0.550709	3.427e-13	7.87202e-13
PIP4K2A	0.550706	3.42827e-13	7.87202e-13
NUP153	0.550557	3.48913e-13	8.00702e-13
RANBP3	0.550499	3.51308e-13	8.05721e-13
CCDC47	0.550437	3.5387e-13	8.11118e-13
ECM1	0.550263	3.61204e-13	8.27438e-13
RNPEP	0.550129	3.66957e-13	8.40122e-13
FHL3	0.550053	3.70262e-13	8.47188e-13
SON	0.549839	3.79703e-13	8.68278e-13
STRN3	0.549733	3.84429e-13	8.78566e-13
EML3	0.549628	3.89212e-13	8.88973e-13
RARS	0.549599	3.90542e-13	8.91484e-13
BAG3	0.549363	4.0151e-13	9.15832e-13
SNX33	0.54936	4.01681e-13	9.15832e-13
TRMT11	0.549175	4.10475e-13	9.35333e-13
TOR4A	0.549088	4.14714e-13	9.44436e-13
UBE2M	0.548957	4.21114e-13	9.58449e-13
LRRC40	0.54891	4.23449e-13	9.63198e-13
STRAP	0.548572	4.40523e-13	1.00145e-12
FUCA2	0.548554	4.4146e-13	1.00299e-12
MAP2K4	0.5485	4.44282e-13	1.00881e-12
PRRC1	0.548413	4.48833e-13	1.01855e-12
SLC29A1	0.548377	4.50743e-13	1.02228e-12
NVL	0.5483	4.54779e-13	1.03083e-12
MEMO1	0.548152	4.6276e-13	1.04831e-12
SAFB2	0.548119	4.6453e-13	1.0517e-12
HIP1	0.548065	4.67495e-13	1.0578e-12
TMEM33	0.547985	4.71876e-13	1.06709e-12
KLC1	0.547919	4.75491e-13	1.07464e-12
SLC33A1	0.547836	4.80149e-13	1.08453e-12
PLCG1	0.547502	4.99228e-13	1.12697e-12
TCF25	0.547491	4.99862e-13	1.12775e-12
CDKAL1	0.547468	5.0121e-13	1.13013e-12
GCC2	0.547339	5.08826e-13	1.14663e-12
C1S	0.547081	5.24336e-13	1.1809e-12
VDAC2	0.546618	5.53434e-13	1.24571e-12
UBE2G1	0.546581	5.55774e-13	1.2496e-12
RABGGTA	0.546581	5.55807e-13	1.2496e-12
DYNC1H1	0.546479	5.62412e-13	1.26372e-12
RSU1	0.545743	6.12637e-13	1.37577e-12
TNFAIP8L2	0.54567	6.17815e-13	1.38659e-12
LRRC41	0.545431	6.35205e-13	1.4248e-12
SEC63	0.545326	6.42995e-13	1.44144e-12
ARMCX2	0.545253	6.48422e-13	1.45193e-12
KHDRBS1	0.545253	6.48422e-13	1.45193e-12
EPRS	0.545166	6.54993e-13	1.46579e-12
NR2F6	0.54505	6.63855e-13	1.48477e-12
UGGT1	0.545043	6.64412e-13	1.48516e-12
VAMP8	0.544778	6.85084e-13	1.53048e-12
EIF2B1	0.544734	6.88541e-13	1.53732e-12
TMED3	0.544716	6.89986e-13	1.53966e-12
NCL	0.544618	6.97843e-13	1.55629e-12
COL12A1	0.544546	7.03719e-13	1.5685e-12
ALDH16A1	0.544143	7.37214e-13	1.64221e-12
TDRD7	0.544016	7.48093e-13	1.66548e-12
SH3GLB1	0.543639	7.81347e-13	1.73852e-12
LAMP2	0.543436	7.99844e-13	1.77865e-12
RCOR1	0.543189	8.22876e-13	1.82882e-12
HEXB	0.543156	8.25972e-13	1.83465e-12
TBC1D10A	0.543087	8.32545e-13	1.84819e-12
CAB39	0.543004	8.40571e-13	1.86494e-12
SUOX	0.542648	8.75617e-13	1.94159e-12
PNPLA6	0.54263	8.77443e-13	1.94452e-12
LAMC2	0.542579	8.82574e-13	1.95478e-12
ACTN1	0.542527	8.8787e-13	1.96538e-12
USP11	0.542202	9.21617e-13	2.03892e-12
FCGRT	0.542162	9.25843e-13	2.0471e-12
PTPRF	0.542039	9.39025e-13	2.07506e-12
TMEM65	0.541934	9.50413e-13	2.09903e-12
TPM4	0.541785	9.66742e-13	2.13388e-12
EED	0.541734	9.7238e-13	2.1451e-12
PSME3	0.541662	9.80489e-13	2.16176e-12
TRIR	0.541429	1.00688e-12	2.21869e-12
CPT1A	0.541346	1.01654e-12	2.23869e-12
TPSAB1	0.54131	1.02076e-12	2.24672e-12
WT1	0.541146	1.03999e-12	2.28773e-12
SULT1A1	0.540824	1.07905e-12	2.37231e-12
CFDP1	0.540562	1.11169e-12	2.44269e-12
PPP4R2	0.540356	1.1382e-12	2.49954e-12
DPP7	0.540268	1.14955e-12	2.52303e-12
TRUB1	0.540185	1.16053e-12	2.54568e-12
NUDT3	0.540076	1.175e-12	2.57597e-12
CLPTM1	0.540046	1.17907e-12	2.58342e-12
ARID1B	0.539583	1.24284e-12	2.72161e-12
CTBP2	0.539572	1.24438e-12	2.72344e-12
IDI1	0.539434	1.26403e-12	2.76488e-12
WIPI2	0.539303	1.28292e-12	2.80462e-12
TM9SF1	0.538995	1.32862e-12	2.90289e-12
ETFA	0.538948	1.33575e-12	2.91682e-12
IGF2R	0.538448	1.41365e-12	3.0852e-12
NAB1	0.538422	1.41772e-12	3.09235e-12
RRAS	0.538048	1.47904e-12	3.22428e-12
LOXL1	0.538016	1.48451e-12	3.23439e-12
TBK1	0.537838	1.51465e-12	3.29819e-12
ARMC9	0.53754	1.56641e-12	3.40899e-12
PARK7	0.537497	1.57413e-12	3.42387e-12
LEMD3	0.537178	1.63187e-12	3.54746e-12
QRICH1	0.537051	1.6554e-12	3.59659e-12
NES	0.536978	1.66899e-12	3.6241e-12
FBLN2	0.536902	1.68338e-12	3.6533e-12
HDAC2	0.536872	1.68915e-12	3.66376e-12
PEX19	0.536851	1.69304e-12	3.67015e-12
HLA-C	0.536441	1.77301e-12	3.84135e-12
RARRES2	0.536169	1.82809e-12	3.95848e-12
GAK	0.5361	1.84231e-12	3.98704e-12
LAMA4	0.536035	1.85588e-12	4.01416e-12
LGMN	0.535708	1.92518e-12	4.16174e-12
ATP7A	0.535658	1.93619e-12	4.1832e-12
CILP	0.535375	1.99862e-12	4.31568e-12
HM13	0.535128	2.05464e-12	4.43418e-12
MPP1	0.535066	2.06888e-12	4.46243e-12
DLG1	0.534979	2.08915e-12	4.50365e-12
SBDS	0.534899	2.1079e-12	4.54086e-12
ELP3	0.534896	2.10876e-12	4.54086e-12
KDM3A	0.534841	2.12164e-12	4.56607e-12
PPP1R7	0.53474	2.14589e-12	4.6157e-12
TMED4	0.534722	2.15025e-12	4.62251e-12
TRA2A	0.534148	2.29251e-12	4.92559e-12
OXSM	0.533952	2.34319e-12	5.03169e-12
BMP2K	0.533532	2.45576e-12	5.27051e-12
ARAP1	0.533241	2.53644e-12	5.44065e-12
EIF6	0.533202	2.54773e-12	5.46185e-12
NUP210	0.533111	2.57358e-12	5.51421e-12
WBP11	0.532998	2.60598e-12	5.58055e-12
ABCC1	0.532382	2.79084e-12	5.97311e-12
CAND1	0.532338	2.80436e-12	5.99873e-12
DDX39B	0.532258	2.82931e-12	6.04876e-12
CSNK1G1	0.532153	2.86253e-12	6.1164e-12
PAIP1	0.531946	2.92892e-12	6.25483e-12
COG3	0.531594	3.04537e-12	6.49991e-12
HSPB6	0.531584	3.04904e-12	6.50417e-12
S100A9	0.531373	3.12088e-12	6.65376e-12
PCNP	0.531166	3.19308e-12	6.80395e-12
STAB1	0.531018	3.24602e-12	6.91295e-12
MTCH1	0.530872	3.29848e-12	7.02082e-12
PCYOX1	0.530615	3.39364e-12	7.21939e-12
SPTBN1	0.530586	3.40452e-12	7.23858e-12
PAK4	0.53055	3.41818e-12	7.26364e-12
UBE2H	0.53051	3.43327e-12	7.29169e-12
M6PR	0.530288	3.51809e-12	7.46776e-12
RTKN	0.530024	3.62228e-12	7.68471e-12
BPTF	0.529973	3.6426e-12	7.72359e-12
FCGR3A	0.529701	3.75336e-12	7.95408e-12
COIL	0.529569	3.80824e-12	8.06597e-12
PPP6R3	0.529447	3.85968e-12	8.17046e-12
TBC1D9B	0.529429	3.86738e-12	8.1823e-12
VAC14	0.529211	3.96101e-12	8.37583e-12
ARMCX1	0.529193	3.96891e-12	8.38796e-12
ARPC1B	0.52891	4.09417e-12	8.64796e-12
DCAF11	0.528816	4.13677e-12	8.73318e-12
ACADM	0.528732	4.17481e-12	8.80869e-12
NUDT16	0.528645	4.21486e-12	8.88837e-12
UPF2	0.528406	4.32695e-12	9.11978e-12
MRPL1	0.528395	4.33212e-12	9.12436e-12
FYTTD1	0.528391	4.33384e-12	9.12436e-12
TIA1	0.528235	4.40853e-12	9.27658e-12
PPIH	0.528101	4.4738e-12	9.40881e-12
SCYL1	0.528057	4.49517e-12	9.44862e-12
PYCR1	0.527981	4.5328e-12	9.52256e-12
ATRX	0.527905	4.57074e-12	9.59706e-12
MATR3	0.527829	4.60899e-12	9.67213e-12
FKBP2	0.527713	4.66786e-12	9.79039e-12
MGAT1	0.527658	4.69571e-12	9.84348e-12
C1QTNF3	0.527517	4.76888e-12	9.99145e-12
MID1	0.527383	4.83906e-12	1.0133e-11
USP5	0.527205	4.93415e-12	1.03265e-11
L2HGDH	0.527172	4.95176e-12	1.03522e-11
UBR1	0.527172	4.95176e-12	1.03522e-11
WAPL	0.526947	5.07477e-12	1.06037e-11
TNS1	0.526316	5.43602e-12	1.13524e-11
TRAF2	0.526135	5.54436e-12	1.15724e-11
MYH10	0.525939	5.66372e-12	1.18152e-11
TROVE2	0.52579	5.75571e-12	1.20006e-11
ABHD10	0.525755	5.77814e-12	1.20409e-11
PTPN23	0.525659	5.83824e-12	1.21596e-11
ATP9A	0.525594	5.87978e-12	1.22395e-11
RRAGC	0.525531	5.92014e-12	1.23169e-11
CAVIN2	0.525474	5.95669e-12	1.23863e-11
CAPN1	0.525264	6.09423e-12	1.26655e-11
MGEA5	0.525115	6.19331e-12	1.28646e-11
TECR	0.524804	6.40591e-12	1.3299e-11
ARHGAP25	0.524647	6.51535e-12	1.3519e-11
SMNDC1	0.524502	6.61846e-12	1.37256e-11
CLIP1	0.524455	6.65231e-12	1.37884e-11
DNMT3A	0.524437	6.66538e-12	1.38081e-11
CNN3	0.524361	6.72052e-12	1.39075e-11
HEXA	0.524361	6.72052e-12	1.39075e-11
KIAA0319L	0.524274	6.78373e-12	1.40308e-11
DDX10	0.524129	6.89096e-12	1.4245e-11
ACOT11	0.523403	7.45263e-12	1.53979e-11
DARS	0.523305	7.53172e-12	1.5553e-11
TAGLN2	0.523218	7.60271e-12	1.5689e-11
CHMP4B	0.523214	7.60568e-12	1.5689e-11
DYNC1LI2	0.523134	7.67135e-12	1.5816e-11
SPATA5	0.522957	7.81959e-12	1.61131e-11
GSTP1	0.522924	7.84712e-12	1.61612e-11
SBNO1	0.522786	7.96439e-12	1.6394e-11
SDF4	0.522565	8.15619e-12	1.67799e-11
MANF	0.522344	8.35248e-12	1.71746e-11
DCLK1	0.522242	8.4441e-12	1.73538e-11
ERP44	0.522014	8.6534e-12	1.77745e-11
PDLIM7	0.521444	9.19872e-12	1.88847e-11
CEBPZ	0.521353	9.2885e-12	1.90589e-11
HNRNPDL	0.521321	9.32103e-12	1.91155e-11
SYPL1	0.521313	9.32827e-12	1.91202e-11
CACYBP	0.52066	1.0003e-11	2.04925e-11
PIN4	0.520504	1.01711e-11	2.08257e-11
GGCX	0.520419	1.02636e-11	2.1004e-11
MCM3	0.520294	1.04021e-11	2.12763e-11
TAOK3	0.52008	1.06423e-11	2.17562e-11
LRPPRC	0.519862	1.08922e-11	2.22551e-11
GBA	0.519814	1.09486e-11	2.23587e-11
PARL	0.51979	1.09767e-11	2.24042e-11
PHF6	0.519663	1.11261e-11	2.26973e-11
PKN1	0.519521	1.1295e-11	2.30297e-11
SUPV3L1	0.51951	1.13081e-11	2.30442e-11
PHIP	0.519375	1.14718e-11	2.33656e-11
GDI2	0.519238	1.16402e-11	2.36961e-11
VPS33B	0.518991	1.19495e-11	2.43129e-11
SYNE1	0.518947	1.20066e-11	2.44163e-11
PRKG1	0.518785	1.22148e-11	2.48268e-11
ALG5	0.518709	1.2314e-11	2.50153e-11
PTMA	0.518636	1.24092e-11	2.51955e-11
C19orf53	0.518484	1.26115e-11	2.55927e-11
MAN2C1	0.518439	1.26717e-11	2.57014e-11
HNRNPH3	0.51832	1.28317e-11	2.60124e-11
GMPPB	0.518201	1.2995e-11	2.63296e-11
SLC27A4	0.518051	1.32026e-11	2.67363e-11
TP53	0.518041	1.32173e-11	2.6752e-11
STK4	0.517805	1.35514e-11	2.74141e-11
IFT74	0.517696	1.37084e-11	2.77172e-11
C1orf35	0.517156	1.45139e-11	2.93304e-11
LIPA	0.516706	1.52203e-11	3.0742e-11
VEZF1	0.516637	1.53314e-11	3.09502e-11
PREX1	0.516434	1.56632e-11	3.16037e-11
RASA1	0.516038	1.63292e-11	3.29303e-11
CTDP1	0.515988	1.64167e-11	3.30896e-11
PSMD11	0.515937	1.65047e-11	3.32496e-11
SOAT1	0.515806	1.6733e-11	3.36919e-11
HIKESHI	0.515769	1.67993e-11	3.38079e-11
POGZ	0.515708	1.69062e-11	3.40054e-11
EIF3K	0.515331	1.75898e-11	3.5362e-11
TNKS1BP1	0.515171	1.7887e-11	3.59409e-11
THBS1	0.514925	1.83559e-11	3.6864e-11
EPS15	0.514892	1.84188e-11	3.69712e-11
THUMPD3	0.514729	1.87358e-11	3.7588e-11
POLA2	0.514602	1.89876e-11	3.80735e-11
EMC8	0.514435	1.93224e-11	3.87247e-11
FUBP1	0.51433	1.95354e-11	3.91313e-11
BCKDK	0.514275	1.96479e-11	3.93364e-11
COL5A2	0.51425	1.97002e-11	3.94207e-11
ITGAM	0.51422	1.97629e-11	3.95257e-11
PPP2R5E	0.514148	1.99106e-11	3.98007e-11
CNRIP1	0.514079	2.00547e-11	4.0068e-11
RAB22A	0.513786	2.06802e-11	4.12964e-11
GNL2	0.51372	2.08217e-11	4.15577e-11
DAGLB	0.51339	2.15518e-11	4.29927e-11
POFUT2	0.513064	2.22982e-11	4.44588e-11
TXLNG	0.513046	2.23404e-11	4.452e-11
F13A1	0.512998	2.24505e-11	4.47164e-11
COA4	0.512765	2.30033e-11	4.57923e-11
DDX42	0.512759	2.30174e-11	4.57923e-11
DAXX	0.512755	2.30261e-11	4.57923e-11
FYCO1	0.512629	2.33314e-11	4.63756e-11
ITGB3	0.512443	2.3786e-11	4.7255e-11
HTATSF1	0.512429	2.38219e-11	4.73022e-11
TMOD3	0.512282	2.41875e-11	4.80035e-11
MYH11	0.511536	2.61355e-11	5.1843e-11
ABCB7	0.511181	2.71165e-11	5.37615e-11
IRF6	0.51097	2.77139e-11	5.49177e-11
TSC22D4	0.510905	2.79018e-11	5.52618e-11
CISD1	0.510858	2.80383e-11	5.55039e-11
MYO9B	0.510771	2.82921e-11	5.59775e-11
DNAJC11	0.510629	2.87091e-11	5.67737e-11
PRKAB1	0.510441	2.92744e-11	5.78622e-11
NRP1	0.510267	2.98059e-11	5.88825e-11
PPP1R9A	0.510187	3.00525e-11	5.93396e-11
HSPA5	0.51014	3.01992e-11	5.95989e-11
TRNT1	0.510071	3.04149e-11	5.99939e-11
SNX3	0.50994	3.08275e-11	6.0777e-11
INSR	0.509915	3.09084e-11	6.09054e-11
PRKDC	0.509722	3.15274e-11	6.20936e-11
ATP2A2	0.509621	3.18593e-11	6.27154e-11
HK1	0.509327	3.28385e-11	6.46014e-11
SLC12A9	0.509323	3.28507e-11	6.46014e-11
PRELP	0.508975	3.40494e-11	6.69247e-11
CYP27A1	0.508942	3.4164e-11	6.71158e-11
CTSA	0.508406	3.61017e-11	7.08865e-11
SCAF8	0.508173	3.69722e-11	7.2559e-11
UPF3B	0.50797	3.77505e-11	7.4049e-11
GGA1	0.507876	3.81172e-11	7.47306e-11
STX4	0.507695	3.88322e-11	7.60939e-11
CLU	0.507459	3.97812e-11	7.7914e-11
GNPDA2	0.507386	4.00776e-11	7.8455e-11
SLC9A3R2	0.507359	4.01875e-11	7.86303e-11
BCKDHB	0.507198	4.08585e-11	7.99029e-11
UBE4B	0.507042	4.15153e-11	8.11464e-11
PUM1	0.506759	4.27329e-11	8.34843e-11
KIAA2013	0.506646	4.32264e-11	8.44058e-11
TUFM	0.506563	4.35961e-11	8.50848e-11
STK38	0.506345	4.4575e-11	8.69077e-11
XRCC1	0.506345	4.4575e-11	8.69077e-11
SLC30A9	0.505605	4.80649e-11	9.36649e-11
IGFBP3	0.505485	4.86537e-11	9.47647e-11
CTSF	0.50546	4.87795e-11	9.4962e-11
PPP1R21	0.505445	4.88515e-11	9.50545e-11
SRI	0.505381	4.91724e-11	9.56307e-11
IARS2	0.505292	4.96209e-11	9.64547e-11
CFAP20	0.505264	4.97606e-11	9.66778e-11
ERLIN1	0.504905	5.16092e-11	1.00219e-10
CASP2	0.504208	5.53856e-11	1.07498e-10
TTC19	0.504059	5.62259e-11	1.09075e-10
GOPC	0.504052	5.62673e-11	1.091e-10
[truncated: 1,877 more rows]
