# Supplementary material for: The impact of DNA methylation on the cancer proteome
Source: PLoS Comput Biol. 2019 Jul 29;15(7):e1007245. doi: 10.1371/journal.pcbi.1007245 (PMC6695193; doi:10.1371/journal.pcbi.1007245)
Supplement: S3 Table — (XLSX) [file pcbi.1007245.s003.xlsx]

## Sheet: BRCA
	geneList	methylation	geneSet	description	n.genes	n.overlap	enrichment	pValue	FDR	genes	genes.missing
GO:00224071	ge	hypo-methylated	GO:0022407	regulation of cell-cell adhesion	169	17	3.12795	2.50976e-05	0.0069604	APOA1, RUNX3, CBFB, NCKAP1L, HLA-DPB1, IL18, IDO1, PTPN6, PTPRC, CCL5, SKAP1, GRAP2, NFAT5, ZBTB7B, TNFAIP8L2, VTCN1, DOCK8	CD9, PYCARD
GO:0031532	pa	hypo-methylated	GO:0031532	actin cytoskeleton reorganization	55	3	4.13574	0.0354182	0.640608	CXADR, HCLS1, PLEK	ARHGDIB, DAPK3, FES, PTK7, CDC42BPA, PDLIM4, GMFG, EFS, PLEK2
GO:00336271	ge	hypo-methylated	GO:0033627	cell adhesion mediated by integrin	43	8	5.78521	5.40592e-05	0.0112443	NCKAP1L, ITGB6, MUC1, PIK3CG, PTPN6, CCL5, SKAP1, LPXN	ITGB4, TGFB2
GO:0001667	pa	non-specific	GO:0001667	ameboidal-type cell migration	197	8	1.40482	0.20946	0.891741	FGF2, KRT16, S100A2, S100P, SOX10, STAT5A, TGFB2, EVL	ANXA6, ARHGDIB, CD40, CDH13, ENG, ETS1, GPX1, ENPP2, PTPRM, SEMA7A, ARHGEF7, RAB25, SMOC2, SYDE1, GLIPR2
GO:00442821	ge	non-specific	GO:0044282	small molecule catabolic process	222	35	2.09265	1.77786e-05	0.0114094	ACADS, ALDH2, ALDOC, CD44, CRABP1, CRAT, CYP24A1, FGF2, GALT, GLDC, GPT, HSD17B4, IDO1, INPP5B, IVD, MAT1A, MGAT1, MTAP, PFKP, PON1, PON3, LPIN2, ACAA2, ECI2, HAAO, APOBEC3C, CROT, THNSL2, PRTFDC1, ASRGL1, HSD3B7, LONP2, GALM, ADHFE1, LDHD
GO:0042113	pa	non-specific	GO:0042113	B cell activation	94	6	2.20811	0.0538312	0.526591	BST2, CTPS1, NCKAP1L, PIK3CD, PTPRC, SFRP1	BCL2, CASP8, CD40, CEBPG, PTPN6, SP3, STAT6, SKAP2, IKZF3, CARD11, TBC1D10C
GO:00421101	ge	non-specific	GO:0042110	T cell activation	190	31	2.16566	2.74265e-05	0.0114094	BCL2, CASP8, RUNX3, CBFB, CTPS1, CXADR, DOCK2, NCKAP1L, HLA-DPB1, IL18, IDO1, ITGAL, LCP1, PIK3CD, PIK3CG, PRNP, PTPN6, PTPRC, CCL5, SP3, STAT6, GRAP2, RIPK3, PYCARD, ZBTB7B, PREX1, TNFAIP8L2, VTCN1, DOCK8, CARD11, CGAS
GO:0033627	pa	non-specific	GO:0033627	cell adhesion mediated by integrin	43	5	4.02253	0.00751623	0.262937	NCKAP1L, ITGB4, MUC1, CCL5, TGFB2	ITGB6, PIK3CG, PTPN6, SKAP1, LPXN
GO:00706611	ge	non-specific	GO:0070661	leukocyte proliferation	108	21	2.58094	4.16724e-05	0.0115572	BCL2, CD40, CTPS1, DOCK2, GSTP1, NCKAP1L, HLA-DPB1, IL18, IDO1, PIK3CG, PRNP, PTPN6, PTPRC, CCL5, RIPK3, IKZF3, PYCARD, ZBTB7B, VTCN1, DOCK8, CARD11
GO:0001906	pa	non-specific	GO:0001906	cell killing	51	5	3.39154	0.0152559	0.312891	IL18, LYZ, PTPRC, TGFB2, RIPK3	CAMP, CEBPG, PRF1, PTPN6, STXBP2
GO:00987421	ge	non-specific	GO:0098742	cell-cell adhesion via plasma-membrane adhesion molecules	56	9	2.13322	0.0227725	0.263149	APOA1, CDH5, CDH13, CXADR, ITGAL, PTPRM, TGFB2, CLSTN2, NECTIN4	CEACAM5
GO:0098742	pa	hypo-methylated	GO:0098742	cell-cell adhesion via plasma-membrane adhesion molecules	56	5	6.76981	0.000786777	0.0891084	CEACAM5, CXADR, ITGAL, CLSTN2, NECTIN4	APOA1, CDH5, CDH13, PTPRM, TGFB2
GO:00066311	ge	non-specific	GO:0006631	fatty acid metabolic process	162	27	2.21223	6.23739e-05	0.0129738	ACADS, ALOX15B, AOAH, CBR1, CRAT, GPX1, GSTM2, GSTP1, HSD17B4, IVD, MGST1, PAM, PDK4, PON1, PON3, HSD17B8, RGN, FADS2, LPIN2, ACAA2, ECI2, ACOT2, PTGR1, HSD17B12, CROT, THNSL2, LONP2
GO:0098542	pa	non-specific	GO:0098542	defense response to other organism	171	9	1.82072	0.0586501	0.54828	BST2, LYZ, PTPRC, SLPI, TRIM22, PYCARD, S100A14, CARD9, SLFN11	ACP5, BCL2, CAMP, CD40, IRF7, LCN2, LGALS8, MMP7, MX1, MX2, OAS1, PRF1, TRIM38, APOBEC3C, CGAS, TMEM173
GO:0060485	ge	hyper-methylated	GO:0060485	mesenchyme development	103	16	3.07074	4.97583e-05	0.0137996	ANXA6, BCL2, ENG, FRZB, PTK7, S100A4, SFRP1, SOX10, TGFB2, TGFBR3, SEMA7A, BASP1, OLFM1, PHLDB1, VASN, GLIPR2
GO:0008544	pa	non-specific	GO:0008544	epidermis development	123	8	2.25	0.0254133	0.384434	SFN, KRT7, KRT10, KRT16, LAMC2, TGFB2, PKP3, CALML5	ALOX15B, BCL2, CBFB, CSTA, CTSK, INSR, IRF6, KRT8, LAMB3, PRSS8, FZD6, KRT80
GO:00160531	ge	hyper-methylated	GO:0016053	organic acid biosynthetic process	189	23	2.40561	6.83185e-05	0.0142103	ALDH1A3, ALDOC, ALOX15B, CBR1, GAMT, GPT, HSD17B4, INSR, MGST1, MTAP, PDK4, PFKP, RBP1, HSD17B8, RGN, FADS2, HAAO, OSBPL3, PHGDH, PSAT1, HSD17B12, THNSL2, HSD3B7	ALOX5AP
GO:0050673	pa	non-specific	GO:0050673	epithelial cell proliferation	163	11	2.33455	0.00724024	0.262937	CCND1, RUNX3, ECM1, FGF2, SFN, CCL5, SFRP1, STAT5A, TGFB2, TGFBR3, RGN	APOA1, CDH13, ESR1, FLT1, GPX1, HMGN1, IGFBP3, IRF6, LAMC1, NRAS, PTPRM, STAT6, WDR77, LRG1
GO:00512711	ge	hyper-methylated	GO:0051271	negative regulation of cellular component movement	144	19	2.60826	0.000100538	0.0142363	ALOX15B, APOD, ARHGDIB, BCL2, ENG, FGF2, GSTP1, IGFBP3, KRT16, PTPRM, SFRP1, TGFBR3, TPM1, SEMA7A, CHRD, RGN, EMILIN1, PLCB1, ARAP3	BST2, CD9, EVL
GO:0070371	pa	non-specific	GO:0070371	ERK1 and ERK2 cascade	114	7	2.12418	0.0462463	0.487049	FGF2, GSTP1, PTPRC, CCL5, TGFBR3, PYCARD, NDRG2	APOA1, CD44, FLT1, INSR, PTPN6, SEMA7A, EMILIN1, WNK2, CAVIN3, GLIPR2, TBC1D10C
GO:00326201	ge	non-specific	GO:0032620	interleukin-17 production	8	5	8.29586	0.000109712	0.018256	NCKAP1L, IL18, PRNP, RFTN1, ZBTB7B
GO:00071621	ge	hypo-methylated	GO:0007162	negative regulation of cell adhesion	122	13	3.31346	0.000130293	0.0216807	APOA1, APOD, ARHGDIB, RUNX3, CBFB, IDO1, MUC1, PTPN6, PTPRC, LPXN, ZBTB7B, TNFAIP8L2, VTCN1	CD9
GO:1901568	pa	non-specific	GO:1901568	fatty acid derivative metabolic process	63	6	3.29464	0.00926513	0.262937	ALOX5AP, CBR1, HSD17B4, PON3, PTGR1, ACSS3	ALOX15B, GPX1, HMGCS2, MGST1, PON1, HSD17B12
GO:00019061	ge	hypo-methylated	GO:0001906	cell killing	51	8	4.87773	0.000190542	0.0226472	CAMP, CEBPG, IL18, PRF1, PTPN6, PTPRC, STXBP2, RIPK3	LYZ, TGFB2
GO:0006631	pa	non-specific	GO:0006631	fatty acid metabolic process	162	14	2.98958	0.000217847	0.0906244	ACADS, CBR1, CRAT, GSTM2, GSTP1, HSD17B4, IVD, PON3, HSD17B8, RGN, FADS2, LPIN2, PTGR1, CROT	ALOX15B, AOAH, GPX1, MGST1, PAM, PDK4, PON1, ACAA2, ECI2, ACOT2, HSD17B12, THNSL2, LONP2
GO:00508671	ge	hypo-methylated	GO:0050867	positive regulation of cell activation	132	13	3.06244	0.000288578	0.0266775	RUNX3, CBFB, NCKAP1L, HLA-DPB1, IL18, PLEK, PTPN6, PTPRC, CCL5, GRAP2, ZBTB7B, VTCN1, DOCK8
GO:0048732	pa	non-specific	GO:0048732	gland development	194	12	2.13982	0.0100228	0.262937	AK4, ALDH1A3, CCND1, CRIP1, PITX1, SFRP1, SOX10, STAT5A, TGFB2, TGFBR3, RGN, RIPK3	ALOX15B, APOA1, BCL2, CEBPG, ESR1, ETS1, FRZB, GPX1, INSR, IRF6, PAM, SERPINA5, SP3, STAT6, ZBTB7B, WDR77
GO:00508661	ge	hypo-methylated	GO:0050866	negative regulation of cell activation	69	9	4.05594	0.0003226	0.0268403	RUNX3, CBFB, IDO1, PTPN6, PTPRC, ZBTB7B, TNFAIP8L2, VTCN1, TBC1D10C	CD9, SFRP1
GO:0036230	pa	non-specific	GO:0036230	granulocyte activation	303	17	1.9409	0.00620597	0.262937	ALDOC, BST2, GSTP1, NCKAP1L, IL18, ITGAL, LYZ, PTPRC, S100P, CCL5, SLPI, RAB31, PYCARD, BIN2, CALML5, PREX1, NAPRT	SERPINA3, CAMP, CD53, LRMP, MGST1, PTPN6, STXBP2, GMFG, LRG1, TBC1D10C
GO:19015681	ge	hyper-methylated	GO:1901568	fatty acid derivative metabolic process	63	11	3.45153	0.000266652	0.0316934	ALOX15B, CBR1, GPX1, HMGCS2, HSD17B4, MGST1, PON1, PON3, PTGR1, HSD17B12, ACSS3	ALOX5AP
GO:0032620	pa	non-specific	GO:0032620	interleukin-17 production	8	3	12.9727	0.00119303	0.152845	NCKAP1L, IL18, RFTN1	PRNP, ZBTB7B
GO:00326231	ge	non-specific	GO:0032623	interleukin-2 production	36	6	2.21223	0.0498893	0.367327	IL18, PRNP, PTPRC, CARD9, VTCN1, CARD11
GO:0032623	pa	hypo-methylated	GO:0032623	interleukin-2 production	36	4	8.42466	0.00119229	0.0991984	IL18, PTPRC, CARD9, VTCN1	PRNP, CARD11
GO:0007159	pa	hypo-methylated	GO:0007159	leukocyte cell-cell adhesion	144	9	4.73887	0.00010002	0.0277389	RUNX3, NCKAP1L, IL18, ITGAL, PTPRC, CCL5, GRAP2, TNFAIP8L2, VTCN1	CBFB, CD44, ETS1, HLA-DPB1, IDO1, PRNP, PTPN6, SKAP1, NFAT5, PYCARD, ZBTB7B, DOCK8, CARD11
GO:19016151	ge	non-specific	GO:1901615	organic hydroxy compound metabolic process	194	29	1.98417	0.000246717	0.0342114	ALDH2, ALDH1A3, AKR1B1, APOA1, BCL2, CYP24A1, DHCR24, FGF2, HMGCS2, HSD17B4, INPP5B, LBR, NFYC, PLCB2, PLCD1, PLEK, PNMT, PON1, TGFB2, APOL1, ACAA2, PLCB1, OSBPL3, PSAT1, ISYNA1, CYB5R2, COQ3, HSD3B7, LDHD
GO:00400131	ge	hyper-methylated	GO:0040013	negative regulation of locomotion	146	18	2.43713	0.000362728	0.0377237	ALOX15B, APOD, ARHGDIB, BCL2, ENG, FGF2, GSTP1, IGFBP3, KRT16, PTPRM, SFRP1, TPM1, SEMA7A, CHRD, RGN, EMILIN1, PLCB1, ARAP3	BST2, EVL
GO:0050900	pa	non-specific	GO:0050900	leukocyte migration	173	15	2.99946	0.000124183	0.0906244	CEACAM5, CXADR, ECM1, NCKAP1L, ITGAL, PIK3CD, CCL5, TGFB2, DOK2, RIPK3, PLCB1, PYCARD, S100A14, PREX1, CD99L2	APOD, F7, PIK3CG, PTPN6, DOCK8
GO:00457851	ge	non-specific	GO:0045785	positive regulation of cell adhesion	197	29	1.95395	0.00032228	0.0383053	APOA1, RUNX3, CBFB, CD44, CDH13, ETS1, NCKAP1L, HLA-DPB1, IL18, PTPN6, PTPRC, CCL5, SFRP1, TGFB2, TPM1, SKAP1, CHRD, ARHGEF7, GRAP2, NFAT5, EMILIN1, PYCARD, ZBTB7B, HSD17B12, PREX1, SMOC2, VTCN1, DOCK8, CARD11
GO:0070661	pa	non-specific	GO:0070661	leukocyte proliferation	108	9	2.88281	0.0038116	0.262937	CTPS1, GSTP1, NCKAP1L, IL18, PTPRC, CCL5, RIPK3, PYCARD, VTCN1	BCL2, CD40, DOCK2, HLA-DPB1, IDO1, PIK3CG, PRNP, PTPN6, IKZF3, ZBTB7B, DOCK8, CARD11
GO:00315321	ge	non-specific	GO:0031532	actin cytoskeleton reorganization	55	12	2.89601	0.000634915	0.0406346	ARHGDIB, CXADR, DAPK3, FES, HCLS1, PLEK, PTK7, CDC42BPA, PDLIM4, GMFG, EFS, PLEK2
GO:0016042	pa	non-specific	GO:0016042	lipid catabolic process	129	8	2.14535	0.0325688	0.423394	ACADS, CRAT, HSD17B4, IVD, PLCD1, LPIN2, PLCB1, CROT	AOAH, APOA1, CRABP1, CYP24A1, ENPP2, PIK3CG, PLCB2, ACAA2, ECI2, LDAH, HSD3B7, LONP2
GO:00421131	ge	non-specific	GO:0042113	B cell activation	94	17	2.40051	0.000547643	0.0406346	BCL2, BST2, CASP8, CD40, CEBPG, CTPS1, NCKAP1L, PIK3CD, PTPN6, PTPRC, SFRP1, SP3, STAT6, SKAP2, IKZF3, CARD11, TBC1D10C
GO:00506731	ge	non-specific	GO:0050673	epithelial cell proliferation	163	25	2.03579	0.000442959	0.0406346	APOA1, CCND1, RUNX3, CDH13, ECM1, ESR1, FGF2, FLT1, SFN, GPX1, HMGN1, IGFBP3, IRF6, LAMC1, NRAS, PTPRM, CCL5, SFRP1, STAT5A, STAT6, TGFB2, TGFBR3, RGN, WDR77, LRG1
GO:0048871	pa	non-specific	GO:0048871	multicellular organismal homeostasis	162	7	1.49479	0.187683	0.867513	CXADR, FOXO1, SFN, IL18, KRT16, LYZ, TFAP2B	SERPINA3, ACP5, AKR1B1, AZGP1, BCL2, COL2A1, CTSK, GPX1, HOXC10, LCN2, NOVA1, PDK4, PIP, STAT6, TF, TFF1, ZBTB7B, RCN3, ZG16B
GO:00487321	ge	non-specific	GO:0048732	gland development	194	28	1.91575	0.000565522	0.0406346	AK4, ALDH1A3, ALOX15B, APOA1, CCND1, BCL2, CEBPG, CRIP1, ESR1, ETS1, FRZB, GPX1, INSR, IRF6, PAM, SERPINA5, PITX1, SFRP1, SOX10, SP3, STAT5A, STAT6, TGFB2, TGFBR3, RGN, RIPK3, ZBTB7B, WDR77
GO:0033002	pa	non-specific	GO:0033002	muscle cell proliferation	74	8	3.73986	0.00121919	0.152845	CXADR, FGF2, GSTP1, IL18, CCL5, TGFB2, TGFBR3, NDRG2	AKR1B1, APOD, CDH13, IGFBP3, NOTCH3, TPM1
GO:00343411	ge	non-specific	GO:0034341	response to interferon-gamma	85	16	2.49852	0.00049979	0.0406346	BST2, CD40, CD44, DAPK1, DAPK3, HLA-DPB1, HPX, IRF6, IRF7, OAS1, CCL5, STXBP2, VIM, TRIM22, TRIM38, GBP4	EVL
GO:0050866	pa	non-specific	GO:0050866	negative regulation of cell activation	69	6	3.00815	0.0141947	0.312891	RUNX3, CD9, PTPRC, SFRP1, TNFAIP8L2, VTCN1	CBFB, IDO1, PTPN6, ZBTB7B, TBC1D10C
GO:00435881	ge	non-specific	GO:0043588	skin development	112	19	2.25173	0.000607576	0.0406346	ALOX15B, BCL2, CBFB, CSTA, CTSK, DHCR24, SFN, IRF6, KRT7, KRT8, KRT10, KRT16, PRSS8, TFAP2B, TGFB2, FZD6, ABCB6, PKP3, KRT80	ITGB4
GO:0007162	pa	non-specific	GO:0007162	negative regulation of cell adhesion	122	6	1.70133	0.140767	0.785935	RUNX3, CD9, MUC1, PTPRC, TNFAIP8L2, VTCN1	APOA1, APOD, ARHGDIB, CBFB, IDO1, PTPN6, LPXN, ZBTB7B
GO:00362301	ge	hypo-methylated	GO:0036230	granulocyte activation	303	21	2.15513	0.000643831	0.0412052	SERPINA3, BST2, CAMP, CD53, NCKAP1L, IL18, ITGAL, LRMP, MGST1, PTPN6, PTPRC, S100P, CCL5, SLPI, STXBP2, GMFG, BIN2, CALML5, PREX1, LRG1, TBC1D10C	ALDOC, GSTP1, LYZ, RAB31, PYCARD, NAPRT
GO:0051271	pa	non-specific	GO:0051271	negative regulation of cellular component movement	144	11	2.64258	0.00283022	0.235474	BST2, CD9, FGF2, GSTP1, KRT16, SFRP1, TGFBR3, RGN, PLCB1, EVL, ARAP3	ALOX15B, APOD, ARHGDIB, BCL2, ENG, IGFBP3, PTPRM, TPM1, SEMA7A, CHRD, EMILIN1
GO:00085441	ge	non-specific	GO:0008544	epidermis development	123	20	2.15827	0.000771303	0.0458375	ALOX15B, BCL2, CBFB, CSTA, CTSK, SFN, INSR, IRF6, KRT7, KRT8, KRT10, KRT16, LAMB3, LAMC2, PRSS8, TGFB2, FZD6, PKP3, CALML5, KRT80
GO:0040013	pa	non-specific	GO:0040013	negative regulation of locomotion	146	9	2.13249	0.0249145	0.383867	BST2, FGF2, GSTP1, KRT16, SFRP1, RGN, PLCB1, EVL, ARAP3	ALOX15B, APOD, ARHGDIB, BCL2, ENG, IGFBP3, PTPRM, TPM1, SEMA7A, CHRD, EMILIN1
GO:00071591	ge	non-specific	GO:0007159	leukocyte cell-cell adhesion	144	22	2.02788	0.00101877	0.0515378	RUNX3, CBFB, CD44, ETS1, NCKAP1L, HLA-DPB1, IL18, IDO1, ITGAL, PRNP, PTPN6, PTPRC, CCL5, SKAP1, GRAP2, NFAT5, PYCARD, ZBTB7B, TNFAIP8L2, VTCN1, DOCK8, CARD11
GO:0016053	pa	non-specific	GO:0016053	organic acid biosynthetic process	189	12	2.19643	0.00821724	0.262937	ALDH1A3, ALDOC, ALOX5AP, CBR1, GAMT, GPT, HSD17B4, RBP1, HSD17B8, RGN, FADS2, PSAT1	ALOX15B, INSR, MGST1, MTAP, PDK4, PFKP, HAAO, OSBPL3, PHGDH, HSD17B12, THNSL2, HSD3B7
GO:00488711	ge	non-specific	GO:0048871	multicellular organismal homeostasis	162	24	1.96643	0.000954751	0.0515378	SERPINA3, ACP5, AKR1B1, AZGP1, BCL2, COL2A1, CTSK, CXADR, SFN, GPX1, HOXC10, IL18, KRT16, LCN2, NOVA1, PDK4, PIP, STAT6, TF, TFAP2B, TFF1, ZBTB7B, RCN3, ZG16B	FOXO1, LYZ
GO:1901615	pa	non-specific	GO:1901615	organic hydroxy compound metabolic process	194	12	2.13982	0.0100228	0.262937	ALDH1A3, FGF2, HSD17B4, LBR, PLCD1, PLEK, PNMT, TGFB2, PLCB1, PSAT1, ISYNA1, CYB5R2	ALDH2, AKR1B1, APOA1, BCL2, CYP24A1, DHCR24, HMGCS2, INPP5B, NFYC, PLCB2, PON1, APOL1, ACAA2, OSBPL3, COQ3, HSD3B7, LDHD
GO:00330021	ge	non-specific	GO:0033002	muscle cell proliferation	74	14	2.51118	0.00105306	0.0515378	AKR1B1, APOD, CDH13, CXADR, FGF2, GSTP1, IGFBP3, IL18, NOTCH3, CCL5, TGFB2, TGFBR3, TPM1, NDRG2
GO:0050867	pa	hypo-methylated	GO:0050867	positive regulation of cell activation	132	8	4.59527	0.000308923	0.0636886	RUNX3, NCKAP1L, IL18, PLEK, PTPRC, CCL5, GRAP2, VTCN1	CBFB, HLA-DPB1, PTPN6, ZBTB7B, DOCK8
GO:0008202	ge	non-specific	GO:0008202	steroid metabolic process	110	18	2.17201	0.00129625	0.0599156	AKR1B1, APOA1, SERPINA6, CYP24A1, DHCR24, ESR1, HMGCS2, HSD17B4, LBR, NFYC, PON1, HSD17B8, APOL1, ACAA2, OSBPL3, HSD17B12, CYB5R2, HSD3B7
GO:0045785	pa	non-specific	GO:0045785	positive regulation of cell adhesion	197	11	1.93163	0.026735	0.390238	RUNX3, NCKAP1L, IL18, PTPRC, CCL5, SFRP1, TGFB2, GRAP2, PYCARD, PREX1, VTCN1	APOA1, CBFB, CD44, CDH13, ETS1, HLA-DPB1, PTPN6, TPM1, SKAP1, CHRD, ARHGEF7, NFAT5, EMILIN1, ZBTB7B, HSD17B12, SMOC2, DOCK8, CARD11
GO:00160421	ge	non-specific	GO:0016042	lipid catabolic process	129	20	2.05789	0.00142004	0.0621829	ACADS, AOAH, APOA1, CRABP1, CRAT, CYP24A1, HSD17B4, IVD, ENPP2, PIK3CG, PLCB2, PLCD1, LPIN2, ACAA2, ECI2, PLCB1, CROT, LDAH, HSD3B7, LONP2
GO:0022407	pa	non-specific	GO:0022407	regulation of cell-cell adhesion	169	10	2.04697	0.0239081	0.382529	RUNX3, CD9, NCKAP1L, IL18, PTPRC, CCL5, GRAP2, PYCARD, TNFAIP8L2, VTCN1	APOA1, CBFB, HLA-DPB1, IDO1, PTPN6, SKAP1, NFAT5, ZBTB7B, DOCK8
GO:00509001	ge	hypo-methylated	GO:0050900	leukocyte migration	173	14	2.5164	0.00124664	0.0691467	APOD, CXADR, ECM1, F7, NCKAP1L, ITGAL, PIK3CG, PTPN6, CCL5, DOK2, RIPK3, S100A14, PREX1, DOCK8	CEACAM5, PIK3CD, TGFB2, PLCB1, PYCARD, CD99L2
GO:0002694	pa	hypo-methylated	GO:0002694	regulation of leukocyte activation	201	9	3.39501	0.00118706	0.0991984	RUNX3, NCKAP1L, IL18, PTPRC, CCL5, GRAP2, RIPK3, TNFAIP8L2, VTCN1	BCL2, CBFB, CD40, FES, HLA-DPB1, IDO1, PRNP, PTPN6, SFRP1, STAT6, STXBP2, IKZF3, PYCARD, ZBTB7B, DOCK8, CARD11, CGAS, TBC1D10C
GO:00525471	ge	hypo-methylated	GO:0052547	regulation of peptidase activity	192	15	2.42934	0.00120159	0.0691467	SERPINA3, BST2, CASP8, SERPINA6, DAPK1, DHCR24, ECM1, SFN, SERPINA5, PSMB8, SLPI, TFAP2B, AIFM1, TNFAIP8, A2ML1
GO:0052547	pa	hypo-methylated	GO:0052547	regulation of peptidase activity	192	9	3.55415	0.000856812	0.0891084	BST2, DAPK1, ECM1, SFN, PSMB8, SLPI, TFAP2B, TNFAIP8, A2ML1	SERPINA3, CASP8, SERPINA6, DHCR24, SERPINA5, AIFM1
GO:00985421	ge	non-specific	GO:0098542	defense response to other organism	171	24	1.86293	0.00204206	0.0799562	ACP5, BCL2, BST2, CAMP, CD40, IRF7, LCN2, LGALS8, MMP7, MX1, MX2, OAS1, PRF1, PTPRC, SLPI, TRIM22, TRIM38, APOBEC3C, PYCARD, S100A14, CARD9, SLFN11, CGAS, TMEM173	LYZ
GO:0032409	pa	non-specific	GO:0032409	regulation of transporter activity	77	5	2.24635	0.071065	0.585407	DAPK1, GLRX, GSTM2, PDZK1, RGN	BCL2, HSPA2, PON1, PRNP, REM1, EHD3, WNK2
GO:00703711	ge	non-specific	GO:0070371	ERK1 and ERK2 cascade	114	18	2.0958	0.00196721	0.0799562	APOA1, CD44, FGF2, FLT1, GSTP1, INSR, PTPN6, PTPRC, CCL5, TGFBR3, SEMA7A, EMILIN1, PYCARD, NDRG2, WNK2, CAVIN3, GLIPR2, TBC1D10C
GO:0034341	pa	hypo-methylated	GO:0034341	response to interferon-gamma	85	6	5.35214	0.000821318	0.0891084	BST2, DAPK1, CCL5, TRIM22, EVL, GBP4	CD40, CD44, DAPK3, HLA-DPB1, HPX, IRF6, IRF7, OAS1, STXBP2, VIM, TRIM38
GO:00026941	ge	non-specific	GO:0002694	regulation of leukocyte activation	201	27	1.78299	0.00211423	0.0799562	BCL2, RUNX3, CBFB, CD40, FES, NCKAP1L, HLA-DPB1, IL18, IDO1, PRNP, PTPN6, PTPRC, CCL5, SFRP1, STAT6, STXBP2, GRAP2, RIPK3, IKZF3, PYCARD, ZBTB7B, TNFAIP8L2, VTCN1, DOCK8, CARD11, CGAS, TBC1D10C
GO:0043588	pa	non-specific	GO:0043588	skin development	112	8	2.47098	0.0152907	0.312891	SFN, ITGB4, KRT7, KRT10, KRT16, TFAP2B, TGFB2, PKP3	ALOX15B, BCL2, CBFB, CSTA, CTSK, DHCR24, IRF6, KRT8, PRSS8, FZD6, ABCB6, KRT80
GO:0044282	pa	hyper-methylated	GO:0044282	small molecule catabolic process	222	13	3.17766	0.000192186	0.0799496	ACADS, ALDOC, CRAT, FGF2, GPT, HSD17B4, IVD, MAT1A, MGAT1, PON3, PRTFDC1, ASRGL1, GALM	ALDH2, CD44, CRABP1, CYP24A1, GALT, GLDC, IDO1, INPP5B, MTAP, PFKP, PON1, LPIN2, ACAA2, ECI2, HAAO, APOBEC3C, CROT, THNSL2, HSD3B7, LONP2, ADHFE1, LDHD
GO:00016671	ge	hyper-methylated	GO:0001667	ameboidal-type cell migration	197	21	2.10723	0.000876472	0.0810249	ANXA6, ARHGDIB, CD40, CDH13, ENG, ETS1, FGF2, GPX1, KRT16, ENPP2, PTPRM, S100A2, SOX10, STAT5A, TGFB2, SEMA7A, ARHGEF7, RAB25, SMOC2, SYDE1, GLIPR2	S100P, EVL
GO:0097696	pa	hypo-methylated	GO:0097696	STAT cascade	48	5	7.89812	0.000382744	0.0636886	HCLS1, IL18, PTK6, PTPRC, CCL5	AKR1B1, CD40, HPX, STAT5A
GO:00976961	ge	non-specific	GO:0097696	STAT cascade	48	9	2.48876	0.00857983	0.158632	AKR1B1, CD40, HCLS1, HPX, IL18, PTK6, PTPRC, CCL5, STAT5A
GO:0043062	ge	hyper-methylated	GO:0043062	extracellular structure organization	202	21	2.05507	0.00121237	0.0840576	CAPG, CD44, COL2A1, CST3, CTSK, ENG, ETS1, FGF2, FMOD, ITGB6, LAMB3, LAMC1, MMP7, PON1, TGFB2, FBLN5, EMILIN1, PHLDB1, HSD17B12, SMOC2, VWA1
GO:0042110	pa	non-specific	GO:0042110	T cell activation	190	15	2.73109	0.000350192	0.09712	RUNX3, CTPS1, CXADR, NCKAP1L, IL18, ITGAL, PIK3CD, PTPRC, CCL5, GRAP2, RIPK3, PYCARD, PREX1, TNFAIP8L2, VTCN1	BCL2, CASP8, CBFB, DOCK2, HLA-DPB1, IDO1, LCP1, PIK3CG, PRNP, PTPN6, SP3, STAT6, ZBTB7B, DOCK8, CARD11, CGAS
GO:00324091	ge	hyper-methylated	GO:0032409	regulation of transporter activity	77	11	2.82398	0.00154052	0.0985933	BCL2, DAPK1, GLRX, GSTM2, HSPA2, PON1, PRNP, RGN, REM1, EHD3, WNK2	PDZK1

## Sheet: COADREAD
	geneList	methylation	geneSet	description	n.genes	n.overlap	enrichment	pValue	FDR	genes	genes.missing
GO:0034764	ge	hypo-methylated	GO:0034764	positive regulation of transmembrane transport	39	6	7.92012	7.99919e-05	0.0206112	C3, F2, GLRX, HSPA2, KIF5B, SRI
GO:0006959	ge	hypo-methylated	GO:0006959	humoral immune response	53	7	6.79935	5.36133e-05	0.0206112	C2, C3, C4BPA, DMBT1, F2, LYZ, S100A9
GO:0050906	ge	non-specific	GO:0050906	detection of stimulus involved in sensory perception	6	4	12.6572	0.000101947	0.0788051	AZGP1, PIGR, LXN, REEP6
GO:0098742	pa	hypo-methylated	GO:0098742	cell-cell adhesion via plasma-membrane adhesion molecules	27	4	18.8854	4.37449e-05	0.0338148	CDH17, CEACAM5, ITGAM, CEACAM6	APOA1, CEACAM1
GO:00987421	ge	hypo-methylated	GO:0098742	cell-cell adhesion via plasma-membrane adhesion molecules	27	6	11.4402	8.67535e-06	0.00670605	APOA1, CEACAM1, CDH17, CEACAM5, ITGAM, CEACAM6

## Sheet: OV
	geneList	methylation	geneSet	description	n.genes	n.overlap	enrichment	pValue	FDR	genes	genes.missing
GO:00425371	ge	hypo-methylated	GO:0042537	benzene-containing compound metabolic process	7	2	8.94987	0.0191013	0.465377	GSTM1, IDO1	GOT2, GSTM2
GO:0042537	pa	non-specific	GO:0042537	benzene-containing compound metabolic process	7	4	17.0048	3.92754e-05	0.0315774	GOT2, GSTM1, GSTM2, IDO1
GO:00065751	ge	non-specific	GO:0006575	cellular modified amino acid metabolic process	63	7	2.40471	0.0247478	0.432548	CRAT, FOLR1, GSTM1, GSTP1, GSTT1, PAX8, TMLHE	GOT2, GSTM2
GO:0006575	pa	non-specific	GO:0006575	cellular modified amino acid metabolic process	63	9	4.25119	0.000207314	0.0477888	CRAT, FOLR1, GOT2, GSTM1, GSTM2, GSTP1, GSTT1, PAX8, TMLHE
GO:00072491	ge	non-specific	GO:0007249	I-kappaB kinase/NF-kappaB signaling	77	12	3.37285	0.000169611	0.0454558	BST2, CASP1, CASP8, CASP10, GSTP1, HMOX1, LTF, MYD88, S100A13, TRIM22, PYCARD, SLC44A2
GO:0007249	pa	non-specific	GO:0007249	I-kappaB kinase/NF-kappaB signaling	77	10	3.86472	0.000205962	0.0477888	BST2, CASP1, CASP8, CASP10, GSTP1, MYD88, S100A13, TRIM22, PYCARD, SLC44A2	HMOX1, LTF
GO:00326121	ge	hypo-methylated	GO:0032612	interleukin-1 production	18	6	10.4415	1.2596e-05	0.0101272	APOA1, CASP1, GSTP1, S100A13, PYCARD, NLRP2
GO:0032612	pa	hypo-methylated	GO:0032612	interleukin-1 production	18	5	11.0216	6.01514e-05	0.0483617	CASP1, GSTP1, S100A13, PYCARD, NLRP2	APOA1
GO:00525471	ge	non-specific	GO:0052547	regulation of peptidase activity	147	22	3.239	5.87003e-07	0.00047195	A2M, SERPINA3, BST2, SERPING1, C3, CASP1, CASP8, CASP10, SERPINB1, SFN, LTF, MGMT, SERPINA5, PCOLCE, PSMB8, SNCA, TNFAIP8, PYCARD, NDUFA13, NLRP2, LXN, RCN3
GO:0052547	pa	non-specific	GO:0052547	regulation of peptidase activity	147	13	2.63169	0.00111185	0.127704	BST2, CASP1, CASP8, CASP10, SERPINB1, SFN, MGMT, SERPINA5, PSMB8, TNFAIP8, PYCARD, NLRP2, LXN	A2M, SERPINA3, SERPING1, C3, LTF, PCOLCE, SNCA, NDUFA13, RCN3
GO:00343401	ge	non-specific	GO:0034340	response to type I interferon	32	6	4.05795	0.00295635	0.141736	BST2, IFI35, MX2, MYD88, PSMB8, SP100
GO:0034340	pa	non-specific	GO:0034340	response to type I interferon	32	6	5.57969	0.000562246	0.0904091	BST2, IFI35, MX2, MYD88, PSMB8, SP100
