# Supplementary material for: The impact of DNA methylation on the cancer proteome
Source: PLoS Comput Biol. 2019 Jul 29;15(7):e1007245. doi: 10.1371/journal.pcbi.1007245 (PMC6695193; doi:10.1371/journal.pcbi.1007245)
Supplement: S4 Table — (XLSX) [file pcbi.1007245.s004.xlsx]

## Sheet: BRCA
feature	k	X.squared.pa	p.value.pa	X.squared.ge	p.value.ge
ER.status	2	349	6.9959e-78	364.31	3.24425e-81
gene.expression.subtype	2	300.573	8.14947e-64	320.677	3.7465e-68
PR.status	2	243.373	7.23155e-55	236.311	2.50647e-53
protein.abundance.subtype	2	28.4445	6.65832e-07	32.1662	1.0356e-07
tumor.stage	2	2.38485	0.122517	4.04898	0.044198
tumor.size (T.Stage)	2	1.11779	0.290396	0.446115	0.504186
HER2.status	2	0.065937	0.797347	1.37642	0.240711
metastatic.spread	2	3.66879e-29	1	0.0490017	0.82481
ER.status	3	362.213	2.2207e-79	391.49	9.75067e-86
gene.expression.subtype	3	358.656	1.2852e-72	387.784	7.67243e-79
HER2.status	3	19.1852	6.82327e-05	12.48	0.00194982
metastatic.spread	3	0.334764	0.845877	1.60866	0.447388
PR.status	3	256.982	1.57441e-56	264.768	3.20816e-58
tumor.size (T.Stage)	3	12.237	0.00220172	17.4654	0.000161223
protein.abundance.subtype	3	28.0706	1.20684e-05	31.5641	2.34851e-06
tumor.stage	3	10.4411	0.00540445	15.0812	0.000531081
ER.status	4	405.768	1.24687e-87	428.254	1.6774e-92
gene.expression.subtype	4	458.836	1.25482e-90	478.669	7.64311e-95
HER2.status	4	41.5445	5.0122e-09	27.2459	5.22843e-06
metastatic.spread	4	0.716689	0.869272	3.83612	0.279713
PR.status	4	284.481	2.27137e-61	300.018	9.85969e-65
tumor.size (T.Stage)	4	10.7268	0.0132987	21.0929	0.000100701
protein.abundance.subtype	4	28.3306	8.14037e-05	32.3985	1.3684e-05
tumor.stage	4	8.92499	0.030305	13.22	0.00418412
ER.status	5	393.072	8.73124e-84	406.866	9.13615e-87
gene.expression.subtype	5	512.289	8.44968e-99	604.276	2.83313e-118
HER2.status	5	44.1981	5.83577e-09	80.4106	1.42563e-16
metastatic.spread	5	4.07911	0.395406	3.15258	0.532623
PR.status	5	269.147	4.87175e-57	300.345	9.12792e-64
tumor.size (T.Stage)	5	11.5953	0.0206289	26.6152	2.3777e-05
protein.abundance.subtype	5	35.4384	2.22431e-05	26.581	0.000834885
tumor.stage	5	13.4778	0.00916255	24.0498	7.8058e-05
ER.status	6	401.514	1.39938e-84	418.311	3.35113e-88
gene.expression.subtype	6	592.959	8.75285e-113	596.802	1.35759e-113
HER2.status	6	88.5377	1.36281e-17	106.847	1.89899e-21
metastatic.spread	6	3.06664	0.689712	5.57361	0.349942
PR.status	6	286.31	8.77245e-60	316.857	2.37488e-66
tumor.size (T.Stage)	6	13.8224	0.0167775	16.3988	0.00579309
protein.abundance.subtype	6	34.5533	0.000148781	43.5555	3.9552e-06
tumor.stage	6	13.6754	0.0178082	7.6405	0.177193

## Sheet: COADREAD
feature	k	X.squared.pa	p.value.pa	X.squared.ge	p.value.ge
tumor.stage	2	8.82772	0.00296689	5.44007	0.0196799
tumor.size (T.Stage)	2	0.395951	0.529188	0.589765	0.44251
metastatic.spread	2	6.23433	0.0125297	2.32502	0.127309
MSI	2	56.338	5.83929e-13	51.7252	5.86169e-12
gene.expression.subtype	2	85.0403	3.41773e-19	66.8772	3.00475e-15
CIMP	2	71.8456	1.71783e-15	90.5346	1.68163e-19
MLHI.silencing	2	38.7359	4.85192e-10	43.6728	3.88135e-11
protein.abundance.subtype	2	15.8941	0.00316458	18.6824	0.000907272
tumor.stage	3	7.68971	0.0213895	10.2773	0.00586571
tumor.size (T.Stage)	3	2.69434	0.259975	1.00256	0.605756
metastatic.spread	3	9.29409	0.00958988	4.68228	0.096218
MSI	3	98.4847	2.06719e-20	69.7603	2.55036e-14
gene.expression.subtype	3	94.4668	1.47962e-19	72.7636	5.91889e-15
CIMP	3	68.6106	7.87747e-13	130.292	1.11577e-25
MLHI.silencing	3	81.4211	2.0875e-18	67.616	2.07666e-15
protein.abundance.subtype	3	30.1331	0.00020023	24.6679	0.00176924
tumor.stage	4	7.95639	0.0469217	9.82508	0.0201131
tumor.size (T.Stage)	4	1.91585	0.590055	1.40385	0.704633
metastatic.spread	4	7.18643	0.066187	7.85597	0.0490841
MSI	4	97.8633	7.00086e-19	121.062	9.74842e-24
gene.expression.subtype	4	95.1356	2.59076e-18	108.417	4.37139e-21
CIMP	4	74.036	2.44884e-12	202.41	1.03495e-38
MLHI.silencing	4	85.5	2.0269e-18	112.255	3.58925e-24
protein.abundance.subtype	4	42.634	2.60387e-05	38.2752	0.000138431
tumor.stage	5	8.80063	0.0662805	9.5048	0.0496488
tumor.size (T.Stage)	5	3.37143	0.497695	2.18389	0.70198
metastatic.spread	5	9.11875	0.0581988	10.4328	0.0337349
MSI	5	90.2917	4.05765e-16	125.382	2.55911e-23
gene.expression.subtype	5	87.5834	1.43747e-15	122.34	1.08944e-22
CIMP	5	85.2595	4.0575e-13	191.073	2.25799e-34
MLHI.silencing	5	77.6378	5.51124e-16	116.108	3.61983e-24
protein.abundance.subtype	5	59.1942	7.15021e-07	38.548	0.00126337
tumor.stage	6	9.94894	0.076695	13.3962	0.0199356
tumor.size (T.Stage)	6	2.03985	0.843604	2.82575	0.726828
metastatic.spread	6	7.60006	0.179698	12.9232	0.0241093
MSI	6	123.835	8.41731e-22	125.276	4.28471e-22
gene.expression.subtype	6	108.712	9.70196e-19	124.881	5.1567e-22
CIMP	6	110.918	1.07445e-16	220.572	1.3605e-38
MLHI.silencing	6	117.798	9.18301e-24	121.327	1.6431e-24
protein.abundance.subtype	6	61.5138	4.14193e-06	41.3079	0.00340035

## Sheet: OV
feature	k	X.squared.pa	p.value.pa	X.squared.ge	p.value.ge
tumor.stage	2	0.752944	0.385546	0.336149	0.562061
tumor.grade	2	4.11721	0.0424489	4.56321	0.0326658
gene.expression.subtype	2	94.4231	2.45635e-20	92.8578	5.32887e-20
protein.abundance.subtype	2	15.1749	0.00435186	18.6165	0.000934701
tumor.stage	3	0.907373	0.635282	1.17296	0.556281
tumor.grade	3	1.98018	0.371543	4.58468	0.10103
gene.expression.subtype	3	123.733	2.67704e-24	129.648	1.52472e-25
protein.abundance.subtype	3	42.3705	1.15377e-06	40.5608	2.51813e-06
tumor.stage	4	9.69453	0.0213494	1.13348	0.768998
tumor.grade	4	5.87412	0.117898	6.84708	0.0769348
gene.expression.subtype	4	127.405	4.04919e-23	154.131	1.22798e-28
protein.abundance.subtype	4	46.4348	5.83816e-06	48.2144	2.86822e-06
tumor.stage	5	3.37646	0.49691	1.55815	0.816294
tumor.grade	5	4.01119	0.404494	1.52953	0.821398
gene.expression.subtype	5	189.099	5.7555e-34	204.356	4.11028e-37
protein.abundance.subtype	5	62.2768	2.1542e-07	63.4553	1.35594e-07
tumor.stage	6	9.57065	0.0883558	3.3022	0.653504
tumor.grade	6	8.1945	0.145837	2.13876	0.829631
gene.expression.subtype	6	160.491	1.96165e-26	221.024	1.09965e-38
protein.abundance.subtype	6	63.6112	1.93884e-06	76.828	1.34724e-08
